# Supplementary material for: Identifying Alternative Hyper-Splicing Signatures in MG-Thymoma by Exon Arrays
Source: PLoS One. 2008 Jun 11;3(6):e2392. doi: 10.1371/journal.pone.0002392 (PMC2409220; doi:10.1371/journal.pone.0002392)
Supplement: Table S2 — Ad-hoc Global Functional BP and MF GO Analysis of Exon Array MG-Thymoma Data Set. Results of Affymetrix exon array MG-thymoma data set are given for BP and MF. The columns of the Excel table are as follows: Name (GO term title) ,GO ID, KS-P (high), Fishex (INC),KS-P (low),Fishex (DEC), KS-P (high), percent changed genes and number of changed genes. The red and blue cells in the tables indicate the GO terms that significantly increased or decreased, respectively (p<0.05). Detailed description of each column is given under S1 description. (0.37 MB XLS) [file pone.0002392.s015.xls]

## Sheet: Exon_thymoma_GO_analysis
Table S2
Exon_Thymoma_MF_GO_analysis
name	GO ID	KS-P	Fishex	KS-P	FISHEX	N	KS	% Changed	# changed
		(high)	(INC)	(low)	(DEC)		accur	Genes	Genes
SNARE binding	149	1	1	1	1	1	0	0	0
nucleotide binding	166	0.87385	0.20735	0.08168	0.28563	199	197	8	15
rRNA (adenine-N6\,N6-)-dimethyltransferase activity	179	1	1	1	1	1	0	0	0
protein degradation tagging activity	211	1	1	1	1	1	0	0	0
nitrilase activity	257	1	1	1	1	1	0	0	0
heterotrimeric G-protein GTPase\, beta-subunit	264	0.13355	1	0.73148	1	2	2	0	0
magnesium ion binding	287	0.01982	1	0.88214	0.43474	21	21	5	1
legumain activity	1509	1	1	1	1	1	0	0	0
beta-amyloid binding	1540	1	1	1	1	1	0	0	0
rhodopsin-like receptor activity	1584	0.88521	0.87877	0.35684	0.58583	73	73	4	3
angiotensin receptor activity	1595	1	1	1	1	1	0	0	0
vasopressin-like receptor activity	1603	1	1	1	1	1	0	0	0
nucleotide receptor activity\, G-protein coupled	1608	1	1	1	1	1	0	0	0
adenosine receptor activity\, G-protein coupled	1609	1	1	1	1	1	0	0	0
A1 adenosine receptor activity\, G-protein coupled	1610	1	1	1	1	1	0	0	0
purinergic nucleotide receptor activity	1614	1	1	1	1	1	0	0	0
lysosphingolipid and lysophosphatidic acid receptor activity	1619	1	1	1	1	1	0	0	0
G-protein chemoattractant receptor activity	1637	0.99867	1	0.0027	0.00211	3	3	67	2
peptide receptor activity	1653	0.98312	1	0.01847	0.35018	46	46	4	2
G-protein-coupled receptor binding	1664	1	1	1	1	1	0	0	0
opsonin binding	1846	0.0803	1	0.62183	1	2	2	0	0
opsonin receptor activity	1847	0.0803	1	0.62183	1	2	2	0	0
complement binding	1848	0.0803	1	0.62183	1	2	2	0	0
complement component C3a binding	1850	0.0803	1	0.62183	1	2	2	0	0
pattern binding	1871	0.04843	1	0.79652	1	10	10	0	0
nucleic acid binding	3676	0.36101	0.8945	0.07764	0.99699	363	357	3	10
DNA binding	3677	0.43105	0.82701	0.39238	0.96076	244	241	3	8
chromatin binding	3682	1	1	1	1	1	0	0	0
lamin/chromatin binding	3683	1	1	1	1	1	0	0	0
damaged DNA binding	3684	0.55627	1	0.83382	1	3	3	0	0
single-stranded DNA binding	3697	1	1	1	1	1	0	0	0
transcription factor activity	3700	0.72755	0.65471	0.23477	1	78	78	3	2
RNA polymerase I transcription factor activity	3701	0.83446	1	0.05616	1	5	5	0	0
RNA polymerase II transcription factor activity	3702	0.41755	0.48504	0.02208	1	57	57	4	2
specific RNA polymerase II transcription factor activity	3704	0.93888	1	0.34314	1	2	2	0	0
RNA polymerase II transcription factor activity\, enhancer binding	3705	0.52402	1	0.4019	1	2	2	0	0
steroid hormone receptor activity	3707	0.18765	1	0.99249	1	3	3	0	0
retinoic acid receptor activity	3708	1	1	1	1	1	0	0	0
transcriptional elongation regulator activity	3711	0.91349	1	0.62557	1	4	4	0	0
transcription cofactor activity	3712	0.03834	0.57948	0.95253	1	30	30	3	1
transcription coactivator activity	3713	0.76588	1	0.65094	1	14	14	0	0
transcription corepressor activity	3714	0.00534	0.36988	0.97385	1	16	16	6	1
RNA binding	3723	0.28954	0.2109	0.28742	1	83	83	5	4
single-stranded RNA binding	3727	0.0378	1	0.92353	1	2	2	0	0
mRNA binding	3729	0.0378	1	0.92353	1	2	2	0	0
structural constituent of ribosome	3735	0.61812	1	0.1575	1	19	19	0	0
translation initiation factor activity	3743	0.31605	1	0.81849	1	4	4	0	0
translation elongation factor activity	3746	1	1	1	1	1	0	0	0
chaperone activity	3754	0.49955	1	0.28359	1	4	4	0	0
histone-specific chaperone activity	3762	1	1	1	1	1	0	0	0
co-chaperonin activity	3772	1	1	1	1	1	0	0	0
heat shock protein activity	3773	0.30795	0.05608	0.99237	1	2	2	50	1
motor activity	3774	0.88356	0.38782	0.21524	0.36983	17	17	12	2
microtubule motor activity	3777	0.88776	1	0.48883	0.17312	7	7	14	1
actin binding	3779	0.35743	1	0.67105	1	11	11	0	0
defense/immunity protein activity	3793	0.96417	1	0.00624	1	9	9	0	0
lysozyme activity	3796	0.43912	1	0.87283	1	2	2	0	0
antifungal peptide activity	3799	0.97797	1	0.01071	1	2	2	0	0
antiviral response protein activity	3800	1	1	1	1	1	0	0	0
blood coagulation factor activity	3801	0.44012	1	0.43965	1	6	6	0	0
protein-glutamine gamma-glutamyltransferase activity	3810	0.56667	1	0.20092	1	4	4	0	0
complement activity	3811	0.1057	1	0.73951	1	6	6	0	0
class I major histocompatibility complex antigen	3820	1	1	1	1	1	0	0	0
antigen binding	3823	0.99053	1	0.047	1	2	2	0	0
catalytic activity	3824	0.50825	0.58294	0.01419	0.94248	615	597	5	28
beta-N-acetylglucosaminylglycopeptide beta-1\,4-galactosyltransferase activity	3831	1	1	1	1	1	0	0	0
1-pyrroline-5-carboxylate dehydrogenase activity	3842	1	1	1	1	1	0	0	0
1-alkyl-2-acetylglycerophosphocholine esterase activity	3847	1	1	1	1	1	0	0	0
3-beta-hydroxy-delta5-steroid dehydrogenase activity	3854	0.95225	1	0.19723	1	3	3	0	0
6-phosphofructo-2-kinase activity	3873	0.28755	0.05608	0.33181	1	2	2	50	1
AMP deaminase activity	3876	0.54245	1	0.41942	1	3	3	0	0
DNA-directed RNA polymerase activity	3899	0.17132	1	0.98429	1	2	2	0	0
GTPase activity	3924	0.9936	1	0.0002	0.00014	11	11	36	4
small monomeric GTPase activity	3925	0.46523	0.2507	0.73143	1	10	10	10	1
heterotrimeric G-protein GTPase activity	3927	1	1	1	1	1	0	0	0
RAB small monomeric GTPase activity	3928	0.93054	1	0.15706	1	5	5	0	0
RAS small monomeric GTPase activity	3930	0.43738	1	0.9274	1	2	2	0	0
Rho small monomeric GTPase activity	3931	0.28098	1	0.87178	1	4	4	0	0
hydrogen-transporting two-sector ATPase activity	3936	0.95601	1	0.22527	1	14	14	0	0
N-acetyllactosamine synthase activity	3945	1	1	1	1	1	0	0	0
NAD+ ADP-ribosyltransferase activity	3950	1	1	1	1	1	0	0	0
NADH dehydrogenase activity	3954	0.73934	1	0.09511	1	32	32	0	0
NADPH\:quinone reductase activity	3960	1	1	1	1	1	0	0	0
acetyl-CoA C-acyltransferase activity	3988	1	1	1	1	1	0	0	0
ATP-binding cassette (ABC) transporter activity	4009	0.63674	1	0.60322	1	5	5	0	0
adenylate kinase activity	4017	1	1	1	1	1	0	0	0
adenylosuccinate synthase activity	4019	0.04398	0.1481	0.98164	1	24	24	8	2
alcohol dehydrogenase activity	4022	0.74793	1	0.13852	1	2	2	0	0
alcohol dehydrogenase activity\, zinc-dependent	4024	0.74793	1	0.13852	1	2	2	0	0
3-chloroallyl aldehyde dehydrogenase activity	4028	0.63772	1	0.11913	1	3	3	0	0
aldehyde dehydrogenase (NAD) activity	4029	0.72764	1	0.06437	1	4	4	0	0
aldehyde reductase activity	4032	1	1	1	1	1	0	0	0
aldo-keto reductase activity	4033	0.21614	1	0.42764	1	2	2	0	0
arginase activity	4053	0.02159	0.20617	0.99211	1	8	8	13	1
carbonate dehydratase activity	4089	1	1	1	1	1	0	0	0
carnitine O-palmitoyltransferase activity	4095	1	1	1	1	1	0	0	0
cystathionine gamma-lyase activity	4123	0.17406	1	0.49172	1	2	2	0	0
cytidylate kinase activity	4127	1	1	1	1	1	0	0	0
cytochrome-c oxidase activity	4129	1	1	1	1	1	0	0	0
glycogen debranching enzyme activity	4133	1	1	1	1	1	0	0	0
4-alpha-glucanotransferase activity	4134	1	1	1	1	1	0	0	0
amylo-alpha-1\,6-glucosidase activity	4135	1	1	1	1	1	0	0	0
dimethylallyltranstransferase activity	4161	0.23332	1	0.22848	1	3	3	0	0
endopeptidase activity	4175	0.14182	0.38799	0.53673	1	47	47	4	2
ATP-dependent peptidase activity	4176	0.23563	1	0.69439	1	2	2	0	0
carboxypeptidase activity	4180	0.0803	1	0.62183	1	2	2	0	0
metallocarboxypeptidase activity	4181	0.0803	1	0.62183	1	2	2	0	0
carboxypeptidase A activity	4182	0.0803	1	0.62183	1	2	2	0	0
aspartic-type endopeptidase activity	4190	0.35427	1	0.1429	1	3	3	0	0
pepsin A activity	4194	1	1	1	1	1	0	0	0
renin activity	4195	1	1	1	1	1	0	0	0
cysteine-type endopeptidase activity	4197	0.41507	0.49988	0.54084	1	24	24	4	1
calpain activity	4198	1	1	1	1	1	0	0	0
cathepsin S activity	4218	1	1	1	1	1	0	0	0
ubiquitin thiolesterase activity	4221	0.16567	0.42218	0.85696	1	19	19	5	1
metalloendopeptidase activity	4222	0.26867	1	0.47073	1	6	6	0	0
serine-type endopeptidase activity	4252	0.12568	0.29274	0.90736	1	12	12	8	1
chymotrypsin activity	4263	0.35793	1	0.68953	1	8	8	0	0
subtilase activity	4289	0.20577	0.05608	0.99912	1	2	2	50	1
trypsin activity	4295	0.27694	1	0.58074	1	9	9	0	0
proteasome endopeptidase activity	4299	0.34013	1	0.0868	1	3	3	0	0
epoxide hydrolase activity	4301	0.58029	1	0.45577	1	3	3	0	0
ethanolaminephosphotransferase activity	4307	1	1	1	1	1	0	0	0
exo-alpha-sialidase activity	4308	0.82246	1	0.00306	1	4	4	0	0
farnesyltranstransferase activity	4311	1	1	1	1	1	0	0	0
fructose-2\,6-bisphosphate 2-phosphatase activity	4331	0.28755	0.05608	0.33181	1	2	2	50	1
geranyltranstransferase activity	4337	0.23332	1	0.22848	1	3	3	0	0
glutamate-cysteine ligase activity	4357	1	0.02844	1	1	1	0	100	1
glutathione transferase activity	4364	0.10979	0.22875	0.9898	1	9	9	11	1
guanylate kinase activity	4385	1	1	1	1	1	0	0	0
helicase activity	4386	0.55742	1	0.76541	1	2	2	0	0
histone deacetylase activity	4407	1	1	1	1	1	0	0	0
hydroxymethylglutaryl-CoA synthase activity	4421	1	1	1	1	1	0	0	0
inositol or phosphatidylinositol kinase activity	4428	1	1	1	1	1	0	0	0
inositol or phosphatidylinositol phosphodiesterase activity	4434	0.33214	1	0.75981	1	3	3	0	0
phosphoinositide phospholipase C activity	4435	0.33214	1	0.75981	1	3	3	0	0
inositol or phosphatidylinositol phosphatase activity	4437	1	1	1	1	1	0	0	0
phosphoinositide 5-phosphatase activity	4439	1	1	1	1	1	0	0	0
inositol-polyphosphate 5-phosphatase activity	4445	1	1	1	1	1	0	0	0
leukotriene-A4 hydrolase activity	4463	0.58029	1	0.45577	1	3	3	0	0
methylenetetrahydrofolate reductase (NADPH) activity	4489	1	1	1	1	1	0	0	0
monooxygenase activity	4497	0.05062	0.11898	0.94788	1	21	21	10	2
dimethylaniline monooxygenase (N-oxide-forming) activity	4499	1	1	1	1	1	0	0	0
kynurenine 3-monooxygenase activity	4502	0.21365	1	0.42764	1	2	2	0	0
nuclease activity	4518	0.16393	1	0.60557	1	11	11	0	0
endonuclease activity	4519	0.71688	1	0.50885	1	2	2	0	0
endodeoxyribonuclease activity	4520	1	1	1	1	1	0	0	0
exonuclease activity	4527	0.12255	1	0.72016	1	7	7	0	0
deoxyribonuclease II activity	4531	1	1	1	1	1	0	0	0
deoxyribonuclease activity	4536	0.83602	1	0.38585	1	3	3	0	0
caspase-activated deoxyribonuclease activity	4537	0.28776	1	0.50948	1	2	2	0	0
nucleoside diphosphate kinase activity	4550	1	1	1	1	1	0	0	0
hydrolase activity\, hydrolyzing O-glycosyl compounds	4553	0.69157	1	0.04844	1	8	8	0	0
chitinase activity	4568	0.097	1	0.94771	1	2	2	0	0
oligosaccharyl transferase activity	4576	1	1	1	1	1	0	0	0
pantothenate kinase activity	4594	1	1	1	1	1	0	0	0
peroxidase activity	4601	0.45488	1	0.14047	1	5	5	0	0
glutathione peroxidase activity	4602	0.39201	1	0.41418	1	2	2	0	0
phosphatidylcholine-sterol O-acyltransferase activity	4607	0.6621	1	0.55911	1	18	18	0	0
phosphoglucomutase activity	4614	0.24217	1	0.94666	1	3	3	0	0
phospholipase activity	4620	0.8846	1	0.13382	1	10	10	0	0
phospholipase A2 activity	4623	0.91593	1	0.12928	1	7	7	0	0
phospholipase C activity	4629	0.33214	1	0.75981	1	3	3	0	0
phosphomevalonate kinase activity	4631	1	1	1	1	1	0	0	0
prenyltransferase activity	4659	0.10409	1	0.31737	0.31631	14	14	7	1
prostaglandin-endoperoxide synthase activity	4666	1	1	1	1	1	0	0	0
protein-arginine deiminase activity	4668	0.93198	1	0.17962	1	4	4	0	0
protein kinase activity	4672	0.5777	0.58005	0.71357	0.5472	68	68	6	4
protein serine/threonine kinase activity	4674	0.53158	0.43765	0.83352	0.75674	52	52	6	3
AMP-activated protein kinase activity	4679	1	1	1	1	1	0	0	0
cyclin-dependent protein kinase activity	4693	1	1	1	1	1	0	0	0
receptor signaling protein serine/threonine kinase activity	4702	0.77821	1	0.29914	1	8	8	0	0
NF-kappaB-inducing kinase activity	4704	0.85257	1	0.13177	1	6	6	0	0
MAP kinase kinase kinase activity	4709	0.1355	1	0.67439	1	2	2	0	0
protein-tyrosine kinase activity	4713	0.37909	0.29437	0.88137	1	38	38	5	2
transmembrane receptor protein tyrosine kinase activity	4714	0.71244	1	0.33162	1	22	22	0	0
phosphoprotein phosphatase activity	4721	0.17674	1	0.5052	1	13	13	0	0
protein tyrosine phosphatase activity	4725	0.23658	1	0.55775	1	6	6	0	0
pseudouridylate synthase activity	4730	1	1	1	1	1	0	0	0
pyrroline-5-carboxylate reductase activity	4735	0.24141	1	0.66192	1	2	2	0	0
pyruvate kinase activity	4743	0.99996	1	0.01427	0.05286	2	2	50	1
ribonucleoside-diphosphate reductase activity	4748	1	1	1	1	1	0	0	0
spermidine synthase activity	4766	0.75124	1	0.09124	1	44	44	0	0
steroid delta-isomerase activity	4769	0.93759	1	0.40315	1	2	2	0	0
superoxide dismutase activity	4784	0.40922	1	0.40603	1	10	10	0	0
copper\, zinc superoxide dismutase activity	4785	0.40922	1	0.40603	1	10	10	0	0
thyroxine 5'-deiodinase activity	4800	0.59784	1	0.83547	1	2	2	0	0
tRNA (guanine-N2-)-methyltransferase activity	4809	0.98203	1	0.04426	1	2	2	0	0
tRNA isopentenyltransferase activity	4811	1	1	1	1	1	0	0	0
tRNA ligase activity	4812	0.52813	0.66629	0.14912	1	38	38	3	1
arginine-tRNA ligase activity	4814	1	1	1	1	1	0	0	0
glutamate-tRNA ligase activity	4818	0.25236	0.10902	0.88094	1	4	4	25	1
glutamine-tRNA ligase activity	4819	0.25236	0.10902	0.88094	1	4	4	25	1
isoleucine-tRNA ligase activity	4822	0.53354	1	0.03436	1	22	22	0	0
proline-tRNA ligase activity	4827	1	1	1	1	1	0	0	0
threonine-tRNA ligase activity	4829	0.2293	1	0.58107	1	8	8	0	0
tubulin-tyrosine ligase activity	4835	0.66701	1	0.47628	1	2	2	0	0
ubiquitin conjugating enzyme activity	4840	0.13873	1	0.63865	0.19527	8	8	13	1
ubiquitin-protein ligase activity	4842	0.0828	1	0.82963	1	3	3	0	0
ubiquitin-specific protease activity	4843	0.16567	0.42218	0.85696	1	19	19	5	1
uridine kinase activity	4849	0.31021	1	0.42063	1	2	2	0	0
uroporphyrinogen decarboxylase activity	4853	1	1	1	1	1	0	0	0
enzyme inhibitor activity	4857	0.5623	0.5414	0.25909	1	27	27	4	1
phospholipase inhibitor activity	4859	0.97472	1	0.01224	1	3	3	0	0
protein kinase inhibitor activity	4860	1	1	1	1	1	0	0	0
endopeptidase inhibitor activity	4866	0.28222	1	0.20765	1	6	6	0	0
serine-type endopeptidase inhibitor activity	4867	0.97892	1	0.23501	1	2	2	0	0
cysteine protease inhibitor activity	4869	0.08905	1	0.33695	1	4	4	0	0
signal transducer activity	4871	0.28679	0.63328	0.3769	0.79462	377	370	5	18
receptor activity	4872	0.87258	0.75283	0.54828	0.52536	179	177	5	9
complement receptor activity	4875	0.0803	1	0.62183	1	2	2	0	0
complement component C3b receptor activity	4877	0.0803	1	0.62183	1	2	2	0	0
ligand-dependent nuclear receptor activity	4879	0.18765	1	0.99249	1	3	3	0	0
androgen receptor activity	4882	1	1	1	1	1	0	0	0
retinoid-X receptor activity	4886	1	1	1	1	1	0	0	0
thyroid hormone receptor activity	4887	1	1	1	1	1	0	0	0
transmembrane receptor activity	4888	0.76602	0.95729	0.33277	0.16854	109	108	6	6
nicotinic acetylcholine-activated cation-selective channel activity	4889	0.74042	1	0.09186	1	3	3	0	0
cell adhesion receptor activity	4895	0.43743	1	0.84159	0.25825	11	11	9	1
hematopoietin/interferon-class (D200-domain) cytokine receptor activity	4896	0.08578	1	0.69275	1	5	5	0	0
interleukin receptor activity	4907	1	1	1	1	1	0	0	0
interleukin-5 receptor activity	4914	1	1	1	1	1	0	0	0
G-protein coupled receptor activity	4930	0.88463	0.90659	0.58141	0.17747	82	82	6	5
angiotensin type II receptor activity	4945	1	1	1	1	1	0	0	0
bombesin receptor activity	4946	0.88654	1	0.1818	1	2	2	0	0
cannabinoid receptor activity	4949	1	1	1	1	1	0	0	0
chemokine receptor activity	4950	0.99867	1	0.0027	0.00211	3	3	67	2
gonadotropin-releasing hormone receptor activity	4968	1	1	1	1	1	0	0	0
histamine receptor activity	4969	0.01089	1	0.90234	1	6	6	0	0
ionotropic glutamate receptor activity	4970	1	1	1	1	1	0	0	0
melanocortin receptor activity	4977	1	1	1	1	1	0	0	0
muscarinic acetylcholine receptor activity	4981	1	1	1	1	1	0	0	0
neuropeptide Y receptor activity	4983	0.88654	1	0.1818	1	2	2	0	0
olfactory receptor activity	4984	0.00111	0.13436	0.99868	1	5	5	20	1
delta-opioid receptor activity	4986	0.7854	1	0.05092	1	38	38	0	0
oxytocin receptor activity	4990	1	1	1	1	1	0	0	0
platelet activating factor receptor activity	4992	1	1	1	1	1	0	0	0
serotonin receptor activity	4993	0.05268	1	0.75243	1	7	7	0	0
vasopressin receptor activity	5000	1	1	1	1	1	0	0	0
transmembrane receptor protein tyrosine phosphatase activity	5001	1	1	1	1	1	0	0	0
ephrin receptor activity	5003	0.81011	1	0.15547	1	17	17	0	0
transmembrane-ephrin receptor activity	5005	0.51651	1	0.83415	1	2	2	0	0
epidermal growth factor receptor activity	5006	1	1	1	1	1	0	0	0
neurotrophin TRKA receptor activity	5014	1	1	1	1	1	0	0	0
NGF/TNF (6 C-domain) receptor activity	5027	0.05544	1	0.73655	1	2	2	0	0
tumor necrosis factor receptor activity	5031	1	1	1	1	1	0	0	0
death receptor activity	5035	1	1	1	1	1	0	0	0
scavenger receptor activity	5044	0.87964	1	0.37992	0.19527	8	8	13	1
signal recognition particle binding	5047	0.58152	1	0.76541	1	2	2	0	0
signal sequence binding	5048	1	1	1	1	1	0	0	0
receptor signaling protein activity	5057	0.41855	0.2507	0.34341	1	10	10	10	1
aryl hydrocarbon receptor nuclear translocator activity	5061	1	1	1	1	1	0	0	0
transmembrane receptor protein tyrosine kinase signaling protein activity	5066	1	1	1	1	1	0	0	0
transmembrane receptor protein tyrosine kinase adaptor protein activity	5068	1	1	1	1	1	0	0	0
SH3/SH2 adaptor activity	5070	0.00794	1	0.93597	1	15	15	0	0
small GTPase regulator activity	5083	0.00013	1	0.94791	1	12	12	0	0
guanyl-nucleotide exchange factor activity	5085	0.00014	1	0.95599	1	10	10	0	0
GTPase inhibitor activity	5095	1	1	1	1	1	0	0	0
GTPase activator activity	5096	0.00677	1	0.80145	1	14	14	0	0
Ras GTPase activator activity	5099	1	1	1	1	1	0	0	0
Rho GTPase activator activity	5100	1	1	1	1	1	0	0	0
receptor binding	5102	0.18707	0.39582	0.2146	0.90342	145	144	5	7
death receptor binding	5123	1	1	1	1	1	0	0	0
cytokine activity	5125	0.04822	0.6144	0.98658	1	33	33	3	1
hematopoietin/interferon-class (D200-domain) cytokine receptor binding	5126	0.27439	1	0.61054	1	2	2	0	0
interleukin-10 receptor binding	5141	1	1	1	1	1	0	0	0
interleukin-12 receptor binding	5143	1	1	1	1	1	0	0	0
macrophage colony stimulating factor receptor binding	5157	0.55603	1	0.1975	1	2	2	0	0
transforming growth factor beta receptor binding	5160	0.24141	1	0.66192	1	2	2	0	0
platelet-derived growth factor receptor binding	5161	1	1	1	1	1	0	0	0
tumor necrosis factor receptor binding	5164	0.12765	1	0.8591	1	16	16	0	0
hormone activity	5179	0.86422	1	0.31439	0.29748	13	13	8	1
neuropeptide hormone activity	5184	1	1	1	1	1	0	0	0
cell adhesion molecule activity	5194	0.7145	0.35727	0.15379	0.1133	44	44	11	5
structural molecule activity	5198	0.78573	0.66156	0.07374	1	79	79	3	2
structural constituent of cytoskeleton	5200	0.94027	1	0.37593	1	7	7	0	0
extracellular matrix structural constituent	5201	0.71681	1	0.34021	1	27	27	0	0
collagen	5202	1	1	1	1	1	0	0	0
transporter activity	5215	0.31582	0.83144	0.05575	0.99962	288	284	2	7
ion channel activity	5216	0.88586	1	0.04593	1	39	39	0	0
intracellular ligand-gated ion channel activity	5217	1	1	1	1	1	0	0	0
intracellular cyclic nucleotide activated cation channel activity	5221	1	1	1	1	1	0	0	0
extracellular ligand-gated ion channel activity	5230	0.62258	1	0.20449	1	5	5	0	0
excitatory extracellular ligand-gated ion channel activity	5231	0.67877	1	0.37869	1	4	4	0	0
glutamate-gated ion channel activity	5234	1	1	1	1	1	0	0	0
inward rectifier potassium channel activity	5242	1	1	1	1	1	0	0	0
gap-junction forming channel activity	5243	3e-05	1	0.96006	1	9	9	0	0
voltage-gated ion channel activity	5244	0.91599	1	0.0479	1	28	28	0	0
voltage-gated calcium channel activity	5245	0.29258	1	0.34108	1	5	5	0	0
voltage-gated chloride channel activity	5247	0.95098	1	0.14163	1	12	12	0	0
voltage-gated sodium channel activity	5248	0.61689	1	0.48066	1	2	2	0	0
voltage-gated potassium channel activity	5249	0.426	1	0.05424	1	10	10	0	0
delayed rectifier potassium channel activity	5251	0.94861	1	0.06628	1	2	2	0	0
anion channel activity	5253	0.95601	1	0.17611	1	14	14	0	0
chloride channel activity	5254	0.95098	1	0.14163	1	12	12	0	0
cation channel activity	5261	0.86004	1	0.18604	1	22	22	0	0
calcium channel activity	5262	0.29258	1	0.34108	1	5	5	0	0
potassium channel activity	5267	0.5001	1	0.08699	1	11	11	0	0
sodium channel activity	5272	0.50552	1	0.35539	1	3	3	0	0
amine transporter activity	5275	0.60923	1	0.65998	1	2	2	0	0
amino acid-polyamine transporter activity	5279	1	1	1	1	1	0	0	0
sodium\:amino acid symporter activity	5283	1	1	1	1	1	0	0	0
neutral L-amino acid porter activity	5294	1	1	1	1	1	0	0	0
sodium\:dicarboxylate/tricarboxylate symporter activity	5311	1	1	1	1	1	0	0	0
L-glutamate transporter activity	5313	1	1	1	1	1	0	0	0
lipid transporter activity	5319	0.50675	1	0.62538	1	2	2	0	0
apolipoprotein	5320	1	1	1	1	1	0	0	0
neurotransmitter transporter activity	5326	0.16969	1	0.65998	1	2	2	0	0
neurotransmitter\:sodium symporter activity	5328	0.16969	1	0.65998	1	2	2	0	0
nucleotide-sugar transporter activity	5338	1	1	1	1	1	0	0	0
organic acid transporter activity	5342	0.85981	1	0.46927	1	4	4	0	0
organic acid\:sodium symporter activity	5343	1	1	1	1	1	0	0	0
sugar porter activity	5351	0.8096	0.18292	0.18513	0.17312	7	7	29	2
carrier activity	5386	0.76108	0.89811	0.04389	0.8834	79	79	3	2
sodium\:potassium-exchanging ATPase activity	5391	0.45211	1	0.68836	1	2	2	0	0
monovalent cation\:proton antiporter activity	5451	0.34349	1	0.05217	1	4	4	0	0
inorganic anion exchanger activity	5452	1	1	1	1	1	0	0	0
UDP-N-acetylglucosamine transporter activity	5462	1	1	1	1	1	0	0	0
intracellular transporter activity	5478	1	1	1	1	1	0	0	0
nucleocytoplasmic transporter activity	5487	1	1	1	1	1	0	0	0
binding	5488	0.29277	0.33972	0.01163	0.97823	968	924	5	47
electron transporter activity	5489	0.64321	0.81286	0.04715	1	58	58	2	1
steroid binding	5496	1	1	1	1	1	0	0	0
retinoid binding	5501	1	1	1	1	1	0	0	0
heavy metal binding	5505	0.40922	1	0.40603	1	10	10	0	0
copper ion binding	5507	1	1	1	1	1	0	0	0
copper/cadmium binding	5508	0.55742	1	0.76541	1	2	2	0	0
calcium ion binding	5509	0.68126	0.14278	0.00845	0.73718	97	97	7	7
calcium ion storage activity	5514	1	1	1	1	1	0	0	0
protein binding	5515	0.21601	0.19152	0.63678	0.99786	378	371	4	17
calmodulin binding	5516	0.98497	1	0.18383	1	6	6	0	0
collagen binding	5518	0.15372	1	0.94563	1	9	9	0	0
cytoskeletal regulatory protein binding	5519	0.74986	1	0.30635	1	2	2	0	0
insulin-like growth factor binding	5520	1	1	1	1	1	0	0	0
lamin binding	5521	1	1	1	1	1	0	0	0
tropomyosin binding	5523	1	1	1	1	1	0	0	0
ATP binding	5524	0.40377	0.23593	0.111	0.85391	176	175	6	10
GTP binding	5525	0.71051	0.48522	0.01294	0.00301	23	23	22	5
sugar binding	5529	0.41854	1	0.5866	0.09077	19	19	11	2
lectin	5530	1	1	1	1	1	0	0	0
glycosaminoglycan binding	5539	0.18341	1	0.34853	1	7	7	0	0
hyaluronic acid binding	5540	0.30288	1	0.78204	1	2	2	0	0
folic acid binding	5542	0.46132	1	0.54879	1	3	3	0	0
phospholipid binding	5543	0.20088	1	0.5026	1	3	3	0	0
calcium-dependent phospholipid binding	5544	0.32091	1	0.28393	1	2	2	0	0
molecular function unknown	5554	0.96428	0.77085	0.17482	0.75003	51	51	4	2
blood group antigen	5555	0.75335	1	0.05229	1	2	2	0	0
lymphocyte antigen	5557	1	1	1	1	1	0	0	0
chemokine activity	8009	1	1	1	1	1	0	0	0
microtubule binding	8017	0.32841	1	0.46445	1	2	2	0	0
G-protein coupled photoreceptor activity	8020	0.191	1	0.9946	1	2	2	0	0
monocarboxylic acid transporter activity	8028	0.92039	1	0.35264	1	2	2	0	0
lipoprotein binding	8034	1	1	1	1	1	0	0	0
iron-sulfur electron transfer carrier	8042	0.83877	1	0.50948	1	2	2	0	0
axon guidance receptor activity	8046	1	1	1	1	1	0	0	0
enzyme activator activity	8047	0.03344	1	0.92811	1	17	17	0	0
calcium sensitive guanylate cyclase activator activity	8048	1	1	1	1	1	0	0	0
chitin binding	8061	0.097	1	0.94771	1	2	2	0	0
glutamate receptor activity	8066	0.06482	1	0.70749	1	2	2	0	0
metabotropic glutamate\, GABA-B-like receptor activity	8067	1	1	1	1	1	0	0	0
Hsp70/Hsp90 organizing protein activity	8077	0.72002	1	0.04531	1	4	4	0	0
phosphoric diester hydrolase activity	8081	0.33214	1	0.75981	1	3	3	0	0
growth factor activity	8083	0.74029	0.43863	0.75188	0.41916	20	20	10	2
cytoskeletal protein binding	8092	0.43944	1	0.31052	1	18	18	0	0
DNA-dependent ATPase activity	8094	0.35013	1	0.62986	1	2	2	0	0
ubiquinol-cytochrome-c reductase activity	8121	0.13438	1	0.30647	1	3	3	0	0
pancreatic elastase I activity	8125	1	1	1	1	1	0	0	0
pancreatic elastase activity	8132	0.14333	1	0.8583	1	2	2	0	0
transcription factor binding	8134	0.02407	0.59146	0.95103	1	31	31	3	1
translation factor activity\, nucleic acid binding	8135	0.50907	1	0.72865	1	5	5	0	0
NADH dehydrogenase (ubiquinone) activity	8137	0.73934	1	0.09511	1	32	32	0	0
protein tyrosine/serine/threonine phosphatase activity	8138	0.71077	1	0.14874	1	6	6	0	0
poly(A) binding	8143	0.0378	1	0.92353	1	2	2	0	0
drug binding	8144	1	1	1	1	1	0	0	0
structural constituent of bone	8147	1	1	1	1	1	0	0	0
hedgehog receptor activity	8158	1	1	1	1	1	0	0	0
positive transcription elongation factor activity	8159	0.57211	1	0.31314	1	2	2	0	0
methyltransferase activity	8168	0.76948	1	0.00878	1	73	73	0	0
N-methyltransferase activity	8170	0.98203	1	0.04426	1	2	2	0	0
RNA methyltransferase activity	8173	0.97472	1	0.01224	1	3	3	0	0
tRNA methyltransferase activity	8175	0.98203	1	0.04426	1	2	2	0	0
tumor suppressor	8181	0.50665	1	0.18684	1	4	4	0	0
apoptosis inhibitor activity	8189	0.09494	1	0.90859	1	4	4	0	0
UDP-glycosyltransferase activity	8194	0.87983	1	0.04909	1	2	2	0	0
ion channel inhibitor activity	8200	0.23172	0.45164	0.08173	1	87	87	3	3
heparin binding	8201	0.42789	1	0.15493	1	5	5	0	0
Gram positive antibacterial peptide activity	8224	1	1	1	1	1	0	0	0
opsonin activity	8229	1	1	1	1	1	0	0	0
peptidase activity	8233	0.08368	0.43765	0.56542	1	52	52	4	2
cysteine-type peptidase activity	8234	0.2969	0.51412	0.63116	1	25	25	4	1
metalloexopeptidase activity	8235	0.0803	1	0.62183	1	2	2	0	0
serine-type peptidase activity	8236	0.12568	0.29274	0.90736	1	12	12	8	1
metallopeptidase activity	8237	0.21971	1	0.68775	1	7	7	0	0
pre-mRNA splicing factor activity	8248	0.45448	1	0.6522	1	4	4	0	0
nucleotidase activity	8252	0.00732	1	0.97357	1	6	6	0	0
5'-nucleotidase activity	8253	0.00732	1	0.97357	1	6	6	0	0
zinc ion binding	8270	0.08516	0.44732	0.75359	1	53	53	4	2
sulfate porter activity	8271	0.83674	1	0.26903	1	15	15	0	0
lipid binding	8289	0.01967	1	0.94391	1	13	13	0	0
structural constituent of muscle	8307	0.40149	0.08293	0.94782	1	3	3	33	1
voltage-gated ion-selective channel activity	8308	0.56708	1	0.57267	1	2	2	0	0
protein prenyltransferase activity	8318	0.07547	1	0.69918	0.12696	5	5	20	1
cation transporter activity	8324	0.40941	1	0.32909	1	45	45	0	0
pattern recognition receptor activity	8329	1	1	1	1	1	0	0	0
obsolete molecular function	8369	0.86558	0.31529	0.24294	0.76665	194	192	6	11
O-acyltransferase activity	8374	0.64767	1	0.39908	1	19	19	0	0
acetylglucosaminyltransferase activity	8375	1	1	1	1	1	0	0	0
galactosyltransferase activity	8378	0.68423	1	0.54427	1	2	2	0	0
arachidonic acid monooxygenase activity	8391	1	1	1	1	1	0	0	0
arachidonic acid epoxygenase activity	8392	1	1	1	1	1	0	0	0
fatty acid (omega-1)-hydroxylase activity	8393	0.93765	1	0.0466	1	2	2	0	0
steroid hydroxylase activity	8395	1	1	1	1	1	0	0	0
sterol 12-alpha-hydroxylase activity	8397	1	1	1	1	1	0	0	0
3'-5' exonuclease activity	8408	0.16194	1	0.6908	1	6	6	0	0
CoA-transferase activity	8410	0.15894	1	0.96958	1	7	7	0	0
acyltransferase activity	8415	0.63357	1	0.50405	1	20	20	0	0
ribonuclease inhibitor activity	8428	1	1	1	1	1	0	0	0
selenium binding	8430	0.39195	1	0.72087	1	4	4	0	0
phosphofructokinase activity	8443	0.28755	0.05608	0.33181	1	2	2	50	1
RNA ligase activity	8452	0.52813	0.66629	0.14912	1	38	38	3	1
palmitoyl-(protein) hydrolase activity	8474	1	1	1	1	1	0	0	0
procollagen-lysine 5-dioxygenase activity	8475	0.32758	1	0.31124	0.05286	2	2	50	1
anion transporter activity	8509	0.91321	1	0.09891	1	29	29	0	0
sodium\:bicarbonate symporter activity	8510	1	1	1	1	1	0	0	0
folic acid transporter activity	8517	0.46132	1	0.54879	1	3	3	0	0
reduced folate carrier activity	8518	0.46132	1	0.54879	1	3	3	0	0
ammonium transporter activity	8519	0.67035	1	0.27371	1	3	3	0	0
protein transporter activity	8565	0.9471	1	0.35594	1	14	14	0	0
myosin ATPase activity	8570	1	1	1	1	1	0	0	0
diuretic hormone activity	8613	1	1	1	1	1	0	0	0
small protein conjugating enzyme activity	8639	0.13873	1	0.63865	0.19527	8	8	13	1
tachykinin	8648	1	1	1	1	1	0	0	0
rRNA methyltransferase activity	8649	1	1	1	1	1	0	0	0
N-acetylmuramoyl-L-alanine amidase activity	8745	0.52714	1	0.29092	0.05286	2	2	50	1
S-adenosylmethionine-dependent methyltransferase activity	8757	0.77876	1	0.0171	1	71	71	0	0
agmatinase activity	8783	0.02159	0.20617	0.99211	1	8	8	13	1
arsenate reductase (glutaredoxin) activity	8794	1	0.02844	1	1	1	0	100	1
ferredoxin hydrogenase activity	8901	0.36784	1	0.20997	1	3	3	0	0
electron donor activity	9053	1	0.02844	1	1	1	0	100	1
electron carrier activity	9055	0.77925	1	0.04654	1	30	30	0	0
heme-copper terminal oxidase activity	15002	1	1	1	1	1	0	0	0
coreceptor activity	15026	1	1	1	1	1	0	0	0
disulfide oxidoreductase activity	15036	0.59182	0.10902	0.60731	1	4	4	25	1
peptide disulfide oxidoreductase activity	15037	1	0.02844	1	1	1	0	100	1
glutathione disulfide oxidoreductase activity	15038	1	0.02844	1	1	1	0	100	1
toxin activity	15070	0.6747	0.13436	0.05262	0.12696	5	5	40	2
ion transporter activity	15075	0.51445	1	0.06003	1	78	78	0	0
monovalent inorganic cation transporter activity	15077	0.68235	1	0.75163	1	11	11	0	0
hydrogen ion transporter activity	15078	0.63155	1	0.54179	1	9	9	0	0
di-\, tri-valent inorganic cation transporter activity	15082	1	1	1	1	1	0	0	0
magnesium ion transporter activity	15095	1	1	1	1	1	0	0	0
organic cation transporter activity	15101	0.67035	1	0.27371	1	3	3	0	0
inorganic anion transporter activity	15103	0.77193	1	0.20693	1	16	16	0	0
mevalonate transporter activity	15130	1	1	1	1	1	0	0	0
carbohydrate transporter activity	15144	0.8096	0.18292	0.18513	0.17312	7	7	29	2
pyrimidine nucleotide sugar transporter activity	15165	1	1	1	1	1	0	0	0
amino acid transporter activity	15171	0.60923	1	0.65998	1	2	2	0	0
acidic amino acid transporter activity	15172	1	1	1	1	1	0	0	0
thiamin transporter activity	15234	0.46132	1	0.54879	1	3	3	0	0
channel or pore class transporter activity	15267	0.11495	1	0.87145	1	32	32	0	0
alpha-type channel activity	15268	0.10123	1	0.87511	1	31	31	0	0
dihydropyridine-sensitive calcium channel activity	15270	0.5415	1	0.34608	1	2	2	0	0
kainate selective glutamate receptor activity	15277	1	1	1	1	1	0	0	0
amiloride-sensitive sodium channel activity	15280	1	1	1	1	1	0	0	0
connexon channel activity	15285	3e-05	1	0.96006	1	9	9	0	0
porin activity	15288	1	1	1	1	1	0	0	0
electrochemical potential-driven transporter activity	15290	0.91973	0.35142	0.45191	0.33463	15	15	13	2
porter activity	15291	0.91973	0.35142	0.45191	0.33463	15	15	13	2
symporter activity	15293	0.67531	1	0.39641	1	5	5	0	0
monocarboxylate porter activity	15355	1	1	1	1	1	0	0	0
glycine\:sodium symporter activity	15375	1	1	1	1	1	0	0	0
sodium\:hydrogen antiporter activity	15385	0.34349	1	0.05217	1	4	4	0	0
primary active transporter activity	15399	0.86689	1	0.53403	1	2	2	0	0
P-P-bond-hydrolysis-driven transporter activity	15405	0.86689	1	0.53403	1	2	2	0	0
protein translocase activity	15450	0.86689	1	0.53403	1	2	2	0	0
auxiliary transport protein activity	15457	0.30789	0.45907	0.06288	1	88	88	3	3
potassium channel regulator activity	15459	1	1	1	1	1	0	0	0
acetylcholine receptor activity	15464	0.74042	1	0.09186	1	3	3	0	0
G-protein activated inward rectifier potassium channel activity	15467	1	1	1	1	1	0	0	0
tubulin binding	15631	0.11315	1	0.70675	1	3	3	0	0
ATPase activity\, coupled to transmembrane movement of ions\, phosphorylative mechanism	15662	0.12223	1	0.87183	1	5	5	0	0
glucosidase activity	15926	1	1	1	1	1	0	0	0
peptidoglycan receptor activity	16019	1	1	1	1	1	0	0	0
AMP binding	16208	1	1	1	1	1	0	0	0
antioxidant activity	16209	0.45488	1	0.14047	1	5	5	0	0
steroid dehydrogenase activity	16229	0.95225	1	0.19723	1	3	3	0	0
channel regulator activity	16247	0.30789	0.45907	0.06288	1	88	88	3	3
channel inhibitor activity	16248	0.23172	0.45164	0.08173	1	87	87	3	3
general RNA polymerase II transcription factor activity	16251	0.83446	1	0.05616	1	5	5	0	0
lipase activity	16298	0.90534	1	0.07878	1	8	8	0	0
kinase activity	16301	0.3268	0.37544	0.64959	0.34049	77	77	8	6
apoptosis regulator activity	16329	0.02314	0.19916	0.93386	1	29	29	7	2
carnitine O-acyltransferase activity	16406	1	1	1	1	1	0	0	0
C-acyltransferase activity	16408	1	1	1	1	1	0	0	0
palmitoyltransferase activity	16409	1	1	1	1	1	0	0	0
pyrophosphatase activity	16462	0.86468	1	0.00454	0.00072	16	16	25	4
oxidoreductase activity	16491	0.57084	0.37558	0.02102	0.7934	109	108	6	6
C-C chemokine receptor activity	16493	1	1	1	0.02679	1	0	100	1
orexin receptor activity	16499	0.88654	1	0.1818	1	2	2	0	0
apoptosis activator activity	16506	0.71977	1	0.28801	1	3	3	0	0
latrotoxin receptor activity	16524	0.07547	1	0.69918	0.12696	5	5	20	1
G-protein coupled receptor activity\, unknown ligand	16526	0.92517	1	0.17697	1	7	7	0	0
cyclin-dependent protein kinase regulator activity	16538	0.92089	1	0.30553	1	6	6	0	0
transcriptional activator activity	16563	0.76588	1	0.65094	1	14	14	0	0
transcriptional repressor activity	16564	0.02675	0.40525	0.97077	1	18	18	6	1
oxidoreductase activity\, acting on CH-OH group of donors	16614	0.90023	1	0.09391	1	7	7	0	0
oxidoreductase activity\, acting on the CH-OH group of donors\, NAD or NADP as acceptor	16616	0.90023	1	0.09391	1	7	7	0	0
oxidoreductase activity\, acting on the aldehyde or oxo group of donors\, NAD or NADP as acceptor	16620	0.72764	1	0.06437	1	4	4	0	0
oxidoreductase activity\, acting on the CH-NH group of donors	16645	0.96659	1	0.38851	1	4	4	0	0
oxidoreductase activity\, acting on the CH-NH group of donors\, NAD or NADP as acceptor	16646	0.96659	1	0.38851	1	4	4	0	0
oxidoreductase activity\, acting on NADH or NADPH	16651	0.71961	1	0.12907	1	33	33	0	0
oxidoreductase activity\, acting on NADH or NADPH\, quinone or similar compound as acceptor	16655	1	1	1	1	1	0	0	0
oxidoreductase activity\, acting on peroxide as acceptor	16684	0.45488	1	0.14047	1	5	5	0	0
oxidoreductase activity\, acting on hydrogen as donor	16695	0.36784	1	0.20997	1	3	3	0	0
oxidoreductase activity\, acting on hydrogen as donor\, iron-sulfur protein as acceptor	16699	0.36784	1	0.20997	1	3	3	0	0
oxidoreductase activity\, acting on single donors with incorporation of molecular oxygen	16701	0.32758	1	0.74494	1	2	2	0	0
oxidoreductase activity\, acting on single donors with incorporation of molecular oxygen\, incorporation of two atoms of oxygen	16702	0.32758	1	0.74494	1	2	2	0	0
oxidoreductase activity\, acting on paired donors\, with incorporation or reduction of molecular oxygen	16705	0.13516	0.03664	0.92745	0.50657	26	26	15	4
oxidoreductase activity\, acting on paired donors\, with incorporation or reduction of molecular oxygen\, 2-oxoglutarate as one donor\, and incorporation of one atom each of oxygen into both donors	16706	0.37593	0.18292	0.72095	0.17312	7	7	29	2
oxidoreductase activity\, acting on paired donors\, with incorporation or reduction of molecular oxygen\, NAD or NADH as one donor\, and incorporation of one atom of oxygen	16709	0.03902	0.31287	0.99631	1	13	13	8	1
oxidoreductase activity\, acting on paired donors\, with incorporation or reduction of molecular oxygen\, reduced flavin or flavoprotein as one donor\, and incorporation of one atom of oxygen	16712	0.25273	0.05608	0.99981	1	2	2	50	1
oxidoreductase activity\, acting on paired donors\, with incorporation or reduction of molecular oxygen\, reduced iron-sulfur protein as one donor\, and incorporation of one atom of oxygen	16713	0.93765	1	0.0466	1	2	2	0	0
oxidoreductase activity\, acting on superoxide radicals as acceptor	16721	0.40922	1	0.40603	1	10	10	0	0
oxidoreductase activity\, acting on CH2 groups	16725	1	1	1	1	1	0	0	0
oxidoreductase activity\, acting on CH2 groups\, disulfide as acceptor	16728	1	1	1	1	1	0	0	0
transferase activity	16740	0.37033	0.73927	0.00518	0.91472	256	253	4	10
transferase activity\, transferring one-carbon groups	16741	0.77876	1	0.02927	1	71	71	0	0
carboxyl- and carbamoyltransferase activity	16743	1	1	1	1	1	0	0	0
transferase activity\, transferring acyl groups	16746	0.56764	1	0.20255	1	25	25	0	0
transferase activity\, transferring groups other than amino-acyl groups	16747	0.71886	1	0.23637	1	2	2	0	0
transferase activity\, transferring amino-acyl groups	16755	0.56667	1	0.20092	1	4	4	0	0
transferase activity\, transferring glycosyl groups	16757	0.82	1	0.27799	1	8	8	0	0
transferase activity\, transferring hexosyl groups	16758	0.79208	1	0.406	1	4	4	0	0
transferase activity\, transferring pentosyl groups	16763	1	1	1	1	1	0	0	0
transferase activity\, transferring alkyl or aryl (other than methyl) groups	16765	0.26131	0.85989	0.43231	0.84265	68	68	3	2
transferase activity\, transferring phosphorus-containing groups	16772	0.29895	0.40629	0.56718	0.36984	81	81	7	6
phosphotransferase activity\, alcohol group as acceptor	16773	0.75931	0.50329	0.54518	0.20993	59	59	8	5
phosphotransferase activity\, phosphate group as acceptor	16776	0.03385	1	0.87837	1	5	5	0	0
nucleotidyltransferase activity	16779	0.06778	1	0.71696	1	5	5	0	0
phosphotransferase activity\, for other substituted phosphate groups	16780	1	1	1	1	1	0	0	0
transferase activity\, transferring sulfur-containing groups	16782	0.15894	1	0.96958	1	7	7	0	0
hydrolase activity	16787	0.43953	0.66611	0.62738	0.42249	159	158	6	9
hydrolase activity\, acting on ester bonds	16788	0.06431	0.69401	0.80335	1	41	41	2	1
carboxylic ester hydrolase activity	16789	1	1	1	1	1	0	0	0
thiolester hydrolase activity	16790	1	1	1	1	1	0	0	0
phosphoric monoester hydrolase activity	16791	0.07757	0.47014	0.95501	1	22	22	5	1
hydrolase activity\, acting on glycosyl bonds	16798	0.63461	1	0.00914	1	10	10	0	0
hydrolase activity\, acting on ether bonds	16801	0.58029	1	0.45577	1	3	3	0	0
ether hydrolase activity	16803	0.58029	1	0.45577	1	3	3	0	0
hydrolase activity\, acting on carbon-nitrogen (but not peptide) bonds	16810	0.07588	0.48522	0.39113	0.46464	23	23	9	2
hydrolase activity\, acting on carbon-nitrogen (but not peptide) bonds\, in linear amides	16811	0.1399	1	0.47	0.07823	3	3	33	1
hydrolase activity\, acting on carbon-nitrogen (but not peptide) bonds\, in cyclic amides	16812	0.22526	1	0.1824	1	4	4	0	0
hydrolase activity\, acting on carbon-nitrogen (but not peptide) bonds\, in linear amidines	16813	0.18209	0.29274	0.65237	1	12	12	8	1
hydrolase activity\, acting on carbon-nitrogen (but not peptide) bonds\, in cyclic amidines	16814	0.54245	1	0.41942	1	3	3	0	0
hydrolase activity\, acting on carbon-nitrogen (but not peptide) bonds\, in nitriles	16815	1	1	1	1	1	0	0	0
hydrolase activity\, acting on acid anhydrides	16817	0.86468	1	0.00454	0.00072	16	16	25	4
hydrolase activity\, acting on acid anhydrides\, in phosphorus-containing anhydrides	16818	0.86468	1	0.00454	0.00072	16	16	25	4
lyase activity	16829	0.14311	1	0.89998	1	8	8	0	0
carbon-carbon lyase activity	16830	1	1	1	1	1	0	0	0
carboxy-lyase activity	16831	1	1	1	1	1	0	0	0
carbon-oxygen lyase activity	16835	0.03338	1	0.84966	1	2	2	0	0
hydro-lyase activity	16836	0.03338	1	0.84966	1	2	2	0	0
carbon-sulfur lyase activity	16846	0.17406	1	0.49172	1	2	2	0	0
isomerase activity	16853	0.51471	1	0.72993	1	5	5	0	0
intramolecular oxidoreductase activity	16860	0.93759	1	0.40315	1	2	2	0	0
intramolecular oxidoreductase activity\, transposing C=C bonds	16863	0.93759	1	0.40315	1	2	2	0	0
intramolecular transferase activity	16866	0.24217	1	0.94666	1	3	3	0	0
intramolecular transferase activity\, phosphotransferases	16868	0.24217	1	0.94666	1	3	3	0	0
ligase activity	16874	0.3467	0.12817	0.73363	1	68	68	6	4
ligase activity\, forming carbon-oxygen bonds	16875	0.52813	0.66629	0.14912	1	38	38	3	1
ligase activity\, forming aminoacyl-tRNA and related compounds	16876	0.54218	0.6565	0.10256	1	37	37	3	1
ligase activity\, forming carbon-nitrogen bonds	16879	0.01205	0.05267	0.9918	1	30	30	10	3
acid-amino acid ligase activity	16881	0.07123	0.15899	0.97336	1	6	6	17	1
ATPase activity	16887	0.16819	1	0.83268	1	3	3	0	0
oxidoreductase activity\, acting on the aldehyde or oxo group of donors	16903	0.72764	1	0.06437	1	4	4	0	0
SUMO-specific protease activity	16929	1	1	1	1	1	0	0	0
alpha-sialidase activity	16997	0.82246	1	0.00306	1	4	4	0	0
protein stabilization activity	17028	0.66252	1	0.09417	1	5	5	0	0
tubulin-specific chaperone activity	17072	1	1	1	1	1	0	0	0
purine nucleotide binding	17076	0.87385	0.20735	0.08168	0.28563	199	197	8	15
SH3 domain binding	17124	1	1	1	1	1	0	0	0
CDP-alcohol phosphatidyltransferase activity	17169	1	1	1	1	1	0	0	0
alkane 1-monooxygenase activity	18685	0.93765	1	0.0466	1	2	2	0	0
guanyl nucleotide binding	19001	0.71051	0.48522	0.01294	0.00301	23	23	22	5
aminobutyraldehyde dehydrogenase activity	19145	0.63772	1	0.11913	1	3	3	0	0
nucleotide kinase activity	19201	1	1	1	1	1	0	0	0
carbohydrate phosphatase activity	19203	0.28755	0.05608	0.33181	1	2	2	50	1
nucleobase\, nucleoside\, nucleotide kinase activity	19205	0.31021	1	0.42063	1	2	2	0	0
kinase regulator activity	19207	0.90934	1	0.18992	1	7	7	0	0
phosphatase regulator activity	19208	0.39799	0.31287	0.85047	1	13	13	8	1
kinase inhibitor activity	19210	1	1	1	1	1	0	0	0
phosphatase inhibitor activity	19212	0.39799	0.31287	0.85047	1	13	13	8	1
deacetylase activity	19213	1	1	1	1	1	0	0	0
centromeric DNA binding	19237	0.99678	1	0.32998	0.12696	5	5	20	1
deaminase activity	19239	0.54245	1	0.41942	1	3	3	0	0
ubiquitin-like-protein-specific protease activity	19783	1	1	1	1	1	0	0	0
oxygen binding	19825	0.1178	0.05608	0.99981	1	2	2	50	1
growth factor binding	19838	1	1	1	1	1	0	0	0
isoprenoid binding	19840	1	1	1	1	1	0	0	0
retinol binding	19841	1	1	1	1	1	0	0	0
vitamin binding	19842	0.27663	1	0.65771	1	4	4	0	0
rRNA binding	19843	1	1	1	1	1	0	0	0
IgE binding	19863	0.97139	1	0.02938	1	3	3	0	0
IgG binding	19864	0.3556	0.13436	0.5373	1	5	5	20	1
immunoglobulin binding	19865	0.58279	0.20617	0.18651	1	8	8	13	1
protein kinase regulator activity	19887	0.90934	1	0.18992	1	7	7	0	0
protein phosphatase regulator activity	19888	0.39799	0.31287	0.85047	1	13	13	8	1
kinesin binding	19894	1	1	1	1	1	0	0	0
enzyme binding	19899	1	1	1	1	1	0	0	0
protein domain specific binding	19904	1	1	1	1	1	0	0	0
diacylglycerol binding	19992	2e-05	1	0.96828	1	7	7	0	0
complement factor H activity	30009	1	1	1	1	1	0	0	0
extracellular matrix structural constituent conferring tensile strength	30020	1	1	1	1	1	0	0	0
adhesive extracellular matrix constituent	30022	1	1	1	1	1	0	0	0
MHC class I receptor activity	30106	1	1	1	1	1	0	0	0
manganese ion binding	30145	0.02159	0.20617	0.99211	1	8	8	13	1
enzyme regulator activity	30234	0.31607	0.77739	0.70783	1	52	52	2	1
carbohydrate binding	30246	0.34011	1	0.50222	0.1625	27	27	7	2
polysaccharide binding	30247	0.07578	1	0.79803	1	9	9	0	0
guanylate cyclase regulator activity	30249	0.32652	1	0.25668	1	2	2	0	0
guanylate cyclase activator activity	30250	0.32652	1	0.25668	1	2	2	0	0
clathrin binding	30276	1	1	1	1	1	0	0	0
protein tyrosine kinase inhibitor activity	30292	1	1	1	1	1	0	0	0
protease inhibitor activity	30414	0.28222	1	0.20765	1	6	6	0	0
thiol-disulfide exchange intermediate activity	30508	0.47433	0.08293	0.63016	1	3	3	33	1
transcription regulator activity	30528	0.50487	0.53762	0.01697	1	135	134	3	4
cyclic nucleotide binding	30551	1	1	1	1	1	0	0	0
cAMP binding	30552	1	1	1	1	1	0	0	0
adenyl nucleotide binding	30554	0.40377	0.23593	0.111	0.85391	176	175	6	10
neurotransmitter receptor activity	30594	0.67877	1	0.04604	1	4	4	0	0
arsenate reductase activity	30611	1	0.02844	1	1	1	0	100	1
oxidoreductase activity\, acting on phosphorus or arsenic in donors	30613	1	0.02844	1	1	1	0	100	1
oxidoreductase activity\, acting on phosphorus or arsenic in donors\, with disulfide as acceptor	30614	1	0.02844	1	1	1	0	100	1
protein binding\, bridging	30674	0.00794	1	0.93597	1	15	15	0	0
caspase activity	30693	1	1	1	1	1	0	0	0
GTPase regulator activity	30695	0.01336	1	0.79315	1	18	18	0	0
amine N-methyltransferase activity	30748	0.96588	1	0.02234	1	16	16	0	0
beta-2-microglobulin binding	30881	0.99053	1	0.047	1	2	2	0	0
lipid antigen binding	30882	0.99053	1	0.047	1	2	2	0	0
exogenous lipid antigen binding	30884	0.99053	1	0.047	1	2	2	0	0
neurotransmitter binding	42165	0.67877	1	0.04604	1	4	4	0	0
peptide binding	42277	1	1	1	1	1	0	0	0
phosphoric ester hydrolase activity	42578	0.06341	1	0.51386	1	12	12	0	0
peptidoglycan binding	42834	1	1	1	1	1	0	0	0
ribonucleoprotein binding	43021	0.58152	1	0.76541	1	2	2	0	0
ion binding	43167	0.45439	0.13308	0.19555	0.85654	177	176	6	11
cation binding	43169	0.42823	0.08468	0.07866	0.92902	159	158	6	10
sequence-specific DNA binding	43565	0.99678	1	0.32998	0.12696	5	5	20	1
structure-specific DNA binding	43566	1	1	1	1	1	0	0	0
translation regulator activity	45182	0.50907	1	0.72865	1	5	5	0	0
interleukin-20 receptor binding	45517	0.17276	0.05608	0.99946	1	2	2	50	1
hydroxyapatite binding	46848	1	1	1	1	1	0	0	0
metal ion binding	46872	0.45439	0.13308	0.19555	0.85654	177	176	6	11
metal ion transporter activity	46873	0.26183	1	0.94585	1	3	3	0	0
transferase activity\, transferring acyl groups\, acyl groups converted into alkyl on transfer	46912	1	1	1	1	1	0	0	0
transition metal ion binding	46914	0.07133	0.25857	0.84607	1	62	62	5	3
carboxylic acid transporter activity	46943	0.53252	1	0.55609	1	3	3	0	0
protein heterodimerization activity	46982	0.99053	1	0.047	1	2	2	0	0
protein dimerization activity	46983	0.99053	1	0.047	1	2	2	0	0
4-trimethylammoniobutyraldehyde dehydrogenase activity	47105	0.63772	1	0.11913	1	3	3	0	0
fucose-1-phosphate guanylyltransferase activity	47341	0.18142	1	0.36699	1	3	3	0	0
calcium-dependent phospholipase A2 activity	47498	1	1	1	1	1	0	0	0
leukotriene-B4 20-monooxygenase activity	50051	0.08202	0.2507	0.99719	1	10	10	10	1
unspecific monooxygenase activity	50381	0.25273	0.05608	0.99981	1	2	2	50	1
glucuronosyl-N-acetylglucosaminyl-proteoglycan 4-alpha-N-acetylglucosaminyltransferase activity	50508	1	1	1	1	1	0	0	0
vitamin transporter activity	51183	0.46132	1	0.54879	1	3	3	0	0
cofactor transporter activity	51184	0.46132	1	0.54879	1	3	3	0	0
dioxygenase activity	51213	0.32758	1	0.74494	1	2	2	0	0
Exon_Thymoma_BP_GO_analysis
name	GO ID	KS-P	Fishex	KS-P	FISHEX	N	KS	% Changed	# changed
		(high)	(INC)	(low)	(DEC)		accur	Genes	Genes
reproduction	3	0.93	0.38782	0.24412	1	17	17	6	1
biological process unknown	4	0.656	0.97236	0.05933	0.42556	124	123	4	5
transition metal ion transport	41	0.647	1	0.09087	1	2	2	0	0
urea cycle intermediate metabolism	51	0.599	1	0.54406	1	8	8	0	0
protein import into nucleus\, docking	59	0.233	1	0.45511	1	3	3	0	0
protein import into nucleus\, translocation	60	1	1	1	1	1	0	0	0
regulation of progression through cell cycle	74	0.729	1	0.6068	0.73604	49	49	2	1
cell cycle checkpoint	75	1	1	1	1	1	0	0	0
regulation of cyclin dependent protein kinase activity	79	0.729	1	0.49028	1	4	4	0	0
G1/S transition of mitotic cell cycle	82	1	1	1	1	1	0	0	0
G1/S-specific transcription in mitotic cell cycle	83	1	1	1	1	1	0	0	0
M phase of mitotic cell cycle	87	0.249	0.29274	0.96574	1	12	12	8	1
sulfur amino acid metabolism	96	0.256	1	0.87348	1	4	4	0	0
sulfur amino acid biosynthesis	97	0.299	1	0.49172	1	2	2	0	0
negative regulation of transcription from RNA polymerase II promoter	122	0.979	1	0.01198	1	8	8	0	0
rRNA modification	154	1	1	1	1	1	0	0	0
MAPKKK cascade	165	0.0594	1	0.46223	1	3	3	0	0
activation of MAPK activity	187	0.135	1	0.55501	1	2	2	0	0
inactivation of MAPK activity	188	1	1	1	1	1	0	0	0
microtubule cytoskeleton organization and biogenesis	226	0.375	1	0.51697	1	2	2	0	0
peptidoglycan metabolism	270	0.978	1	0.0107	1	2	2	0	0
polysaccharide biosynthesis	271	0.974	1	0.01513	1	3	3	0	0
polysaccharide catabolism	272	0.24	1	0.83624	1	2	2	0	0
mitotic cell cycle	278	0.179	0.31287	0.97755	1	13	13	8	1
M phase	279	0.492	0.35142	0.62913	1	15	15	7	1
response to reactive oxygen species	302	1	1	1	1	1	0	0	0
RNA splicing\, via transesterification reactions	375	0.253	1	0.60446	1	3	3	0	0
RNA splicing\, via transesterification reactions with bulged adenosine as nucleophile	377	0.253	1	0.60446	1	3	3	0	0
nuclear mRNA splicing\, via spliceosome	398	0.253	1	0.60446	1	3	3	0	0
cellular morphogenesis	902	0.396	1	0.47364	1	9	9	0	0
cellular morphogenesis during differentiation	904	0.256	1	0.52549	1	3	3	0	0
cytokinesis	910	0.143	1	0.31153	1	7	7	0	0
response to acid	1101	1	1	1	1	1	0	0	0
skeletal development	1501	0.271	1	0.73919	1	15	15	0	0
cartilage condensation	1502	1	1	1	1	1	0	0	0
ossification	1503	0.265	1	0.87058	1	2	2	0	0
regulation of neurotransmitter levels	1505	1	1	1	1	1	0	0	0
regulation of action potential	1508	1	1	1	1	1	0	0	0
prostaglandin biosynthesis	1516	1	1	1	1	1	0	0	0
angiogenesis	1525	1	1	1	1	1	0	0	0
regulation of cell growth	1558	0.75	1	0.24824	1	2	2	0	0
blood vessel development	1568	1	1	1	1	1	0	0	0
cell activation	1775	0.998	1	0.00675	0.10292	4	4	25	1
cytokine production	1816	1	1	1	1	1	0	0	0
regulation of cytokine production	1817	1	1	1	1	1	0	0	0
negative regulation of cytokine production	1818	1	1	1	1	1	0	0	0
regulation of protein amino acid phosphorylation	1932	0.173	0.05608	0.99946	1	2	2	50	1
positive regulation of protein amino acid phosphorylation	1934	0.173	0.05608	0.99946	1	2	2	50	1
vasculature development	1944	1	1	1	1	1	0	0	0
carbohydrate metabolism	5975	0.402	0.09864	0.5288	1	39	39	8	3
polysaccharide metabolism	5976	0.818	1	0.40918	1	6	6	0	0
glycogen metabolism	5977	0.982	1	0.05142	1	2	2	0	0
glycogen biosynthesis	5978	0.982	1	0.05142	1	2	2	0	0
monosaccharide metabolism	5996	0.597	0.2507	0.605	1	10	10	10	1
fructose metabolism	6000	0.0402	0.05608	0.99946	1	2	2	50	1
fructose 2\,6-bisphosphate metabolism	6003	0.0402	0.05608	0.99946	1	2	2	50	1
fucose metabolism	6004	0.106	1	0.27602	1	3	3	0	0
glucose metabolism	6006	0.891	1	0.0949	1	5	5	0	0
glucose catabolism	6007	0.893	1	0.02317	1	2	2	0	0
aminoglycan metabolism	6022	1	1	1	1	1	0	0	0
chitin metabolism	6030	0.134	1	0.77681	1	3	3	0	0
chitin catabolism	6032	0.24	1	0.83624	1	2	2	0	0
cell wall chitin metabolism	6037	1	1	1	1	1	0	0	0
amino sugar metabolism	6040	0.456	1	0.72208	1	4	4	0	0
glucosamine metabolism	6041	0.456	1	0.72208	1	4	4	0	0
N-acetylglucosamine metabolism	6044	0.456	1	0.72208	1	4	4	0	0
UDP-N-acetylglucosamine metabolism	6047	1	1	1	1	1	0	0	0
alcohol metabolism	6066	0.582	0.63606	0.30508	1	35	35	3	1
glucan metabolism	6073	0.982	1	0.05142	1	2	2	0	0
aldehyde metabolism	6081	0.969	1	0.1305	1	5	5	0	0
organic acid metabolism	6082	0.969	0.41393	0.02829	0.37714	82	82	7	6
acetyl-CoA metabolism	6084	1	1	1	1	1	0	0	0
generation of precursor metabolites and energy	6091	0.62	0.35209	0.12572	0.59326	74	74	7	5
glycolysis	6096	0.893	1	0.02317	1	2	2	0	0
energy reserve metabolism	6112	1	1	1	1	1	0	0	0
electron transport	6118	0.185	0.29737	0.24952	0.53917	67	67	7	5
oxidative phosphorylation	6119	0.023	0.24129	0.57804	1	33	33	6	2
mitochondrial electron transport\, NADH to ubiquinone	6120	0.0689	0.20963	0.72898	1	30	30	7	2
oxidized glutathione reduction	6128	1	1	1	1	1	0	0	0
nucleobase\, nucleoside\, nucleotide and nucleic acid metabolism	6139	0.434	0.76576	0.56153	0.90173	344	338	4	14
purine nucleotide metabolism	6163	0.416	1	0.39399	1	14	14	0	0
purine nucleotide biosynthesis	6164	0.416	1	0.39399	1	14	14	0	0
cAMP biosynthesis	6171	0.197	1	0.82589	1	2	2	0	0
GTP biosynthesis	6183	0.423	1	0.67605	1	2	2	0	0
pyrimidine nucleotide metabolism	6220	0.0652	1	0.82305	1	2	2	0	0
pyrimidine nucleotide biosynthesis	6221	0.0652	1	0.82305	1	2	2	0	0
UTP biosynthesis	6228	1	1	1	1	1	0	0	0
CTP biosynthesis	6241	1	1	1	1	1	0	0	0
DNA metabolism	6259	0.343	0.76413	0.36726	1	50	50	2	1
DNA replication	6260	0.922	1	0.38203	1	15	15	0	0
DNA-dependent DNA replication	6261	0.863	1	0.57623	1	12	12	0	0
DNA replication initiation	6270	0.905	1	0.33519	1	8	8	0	0
regulation of DNA replication	6275	1	1	1	1	1	0	0	0
DNA repair	6281	0.829	1	0.3586	1	10	10	0	0
base-excision repair	6284	1	1	1	1	1	0	0	0
mismatch repair	6298	0.678	1	0.26458	1	2	2	0	0
DNA modification	6304	1	1	1	1	1	0	0	0
DNA alkylation	6305	1	1	1	1	1	0	0	0
DNA methylation	6306	1	1	1	1	1	0	0	0
DNA catabolism	6308	0.288	1	0.50948	1	2	2	0	0
DNA fragmentation during apoptosis	6309	0.288	1	0.50948	1	2	2	0	0
DNA recombination	6310	0.982	1	0.2207	1	6	6	0	0
DNA packaging	6323	0.176	0.45461	0.92118	1	21	21	5	1
establishment and/or maintenance of chromatin architecture	6325	0.103	0.42218	0.9572	1	19	19	5	1
chromatin assembly or disassembly	6333	0.111	1	0.82664	1	10	10	0	0
nucleosome assembly	6334	0.111	1	0.82664	1	10	10	0	0
chromatin remodeling	6338	1	1	1	1	1	0	0	0
imprinting	6349	1	1	1	1	1	0	0	0
transcription	6350	0.634	0.86387	0.83997	0.68616	215	213	4	9
transcription\, DNA-dependent	6351	0.707	0.85156	0.71947	0.66619	210	208	4	9
RNA elongation	6354	0.71	1	0.50334	1	4	4	0	0
regulation of transcription\, DNA-dependent	6355	0.77	0.92332	0.71216	0.615	198	196	4	8
regulation of transcription from RNA polymerase II promoter	6357	0.954	1	0.12698	1	18	18	0	0
transcription from RNA polymerase I promoter	6360	0.361	1	0.39626	1	5	5	0	0
rRNA processing	6364	0.123	1	0.56133	1	7	7	0	0
transcription from RNA polymerase II promoter	6366	0.894	1	0.41911	1	33	33	0	0
mRNA splicing	6371	0.765	1	0.06529	1	5	5	0	0
mRNA polyadenylylation	6378	1	1	1	1	1	0	0	0
mRNA editing	6381	1	1	1	1	1	0	0	0
transcription from RNA polymerase III promoter	6383	0.425	0.08293	0.61707	1	3	3	33	1
RNA processing	6396	0.476	1	0.42057	1	32	32	0	0
mRNA processing	6397	0.532	1	0.57468	1	5	5	0	0
tRNA metabolism	6399	0.834	0.3155	0.25429	0.6628	40	40	8	3
RNA catabolism	6401	0.00963	1	0.98572	1	3	3	0	0
RNA localization	6403	0.859	1	0.108	1	3	3	0	0
RNA export from nucleus	6405	0.898	1	0.20679	1	2	2	0	0
mRNA export from nucleus	6406	1	1	1	1	1	0	0	0
protein biosynthesis	6412	0.747	0.57197	0.17517	0.83831	67	67	4	3
translational initiation	6413	0.149	1	0.77089	1	4	4	0	0
translational elongation	6414	0.552	1	0.85048	1	2	2	0	0
regulation of protein biosynthesis	6417	0.903	1	0.22087	1	8	8	0	0
tRNA aminoacylation for protein translation	6418	0.775	0.28377	0.19373	0.63413	37	37	8	3
arginyl-tRNA aminoacylation	6420	1	1	1	1	1	0	0	0
glutamyl-tRNA aminoacylation	6424	0.252	0.10902	0.88094	1	4	4	25	1
glutaminyl-tRNA aminoacylation	6425	0.252	0.10902	0.88094	1	4	4	25	1
isoleucyl-tRNA aminoacylation	6428	0.895	0.47014	0.2335	0.44989	22	22	9	2
prolyl-tRNA aminoacylation	6433	1	1	1	1	1	0	0	0
threonyl-tRNA aminoacylation	6435	0.274	1	0.50598	1	8	8	0	0
regulation of translation	6445	0.339	1	0.74463	1	4	4	0	0
regulation of translational initiation	6446	0.223	1	0.40709	1	2	2	0	0
regulation of translational elongation	6448	0.552	1	0.85048	1	2	2	0	0
protein folding	6457	0.428	1	0.14047	1	5	5	0	0
protein complex assembly	6461	0.00525	1	0.90497	0.46464	23	23	4	1
protein modification	6464	0.869	0.95851	0.08774	0.56821	110	109	4	4
protein thiol-disulfide exchange	6467	1	1	1	1	1	0	0	0
protein amino acid phosphorylation	6468	0.939	0.81286	0.04797	0.46267	58	58	5	3
negative regulation of protein kinase activity	6469	1	1	1	1	1	0	0	0
protein amino acid dephosphorylation	6470	0.177	1	0.31233	1	13	13	0	0
protein amino acid ADP-ribosylation	6471	1	1	1	1	1	0	0	0
protein amino acid deacetylation	6476	1	1	1	1	1	0	0	0
protein amino acid glycosylation	6486	0.366	1	0.76213	1	2	2	0	0
protein amino acid N-linked glycosylation	6487	1	1	1	1	1	0	0	0
protein amino acid lipidation	6497	1	1	1	1	1	0	0	0
proteolysis	6508	0.0283	0.35989	0.68131	1	75	75	4	3
ubiquitin-dependent protein catabolism	6511	0.38	0.1581	0.93267	1	25	25	8	2
ubiquitin cycle	6512	0.64	1	0.76873	1	7	7	0	0
amino acid and derivative metabolism	6519	0.965	0.66193	0.00324	0.62158	119	118	5	6
amino acid metabolism	6520	0.728	0.42789	0.27138	0.75003	51	51	6	3
arginine metabolism	6525	0.599	1	0.54406	1	8	8	0	0
arginine catabolism	6527	0.599	1	0.54406	1	8	8	0	0
cysteine metabolism	6534	0.181	1	0.93145	1	3	3	0	0
methionine metabolism	6555	1	1	1	1	1	0	0	0
proline metabolism	6560	1	1	1	1	1	0	0	0
proline biosynthesis	6561	1	1	1	1	1	0	0	0
proline catabolism	6562	1	1	1	1	1	0	0	0
amino acid derivative metabolism	6575	0.986	1	0.00323	0.58583	73	73	3	2
biogenic amine metabolism	6576	0.986	1	0.00323	0.58583	73	73	3	2
catecholamine metabolism	6584	0.849	1	0.37063	1	16	16	0	0
thyroid hormone generation	6590	0.902	1	0.08775	1	2	2	0	0
polyamine metabolism	6595	0.993	1	0.01068	0.40771	52	52	4	2
polyamine biosynthesis	6596	0.993	1	0.01068	0.40771	52	52	4	2
spermine biosynthesis	6597	0.994	1	0.00376	0.33055	44	44	5	2
protein targeting	6605	0.457	0.2507	0.32	1	10	10	10	1
protein import into nucleus	6606	0.51	1	0.23071	1	6	6	0	0
NLS-bearing substrate import into nucleus	6607	1	1	1	1	1	0	0	0
protein targeting to membrane	6612	1	1	1	1	1	0	0	0
cotranslational protein targeting to membrane	6613	1	1	1	1	1	0	0	0
protein targeting to mitochondrion	6626	0.658	1	0.41553	1	2	2	0	0
mitochondrial translocation	6628	0.658	1	0.41553	1	2	2	0	0
lipid metabolism	6629	0.997	1	0.00764	0.43555	55	55	4	2
fatty acid metabolism	6631	0.941	1	0.02071	0.14368	25	25	8	2
fatty acid biosynthesis	6633	0.97	1	0.01788	1	8	8	0	0
fatty acid beta-oxidation	6635	1	1	1	1	1	0	0	0
fatty acid desaturation	6636	1	1	1	1	1	0	0	0
membrane lipid metabolism	6643	0.905	1	0.03259	1	8	8	0	0
phospholipid metabolism	6644	0.905	1	0.03259	1	8	8	0	0
icosanoid metabolism	6690	0.785	1	0.19659	0.03958	12	12	17	2
leukotriene metabolism	6691	0.652	1	0.34545	0.02795	10	10	20	2
prostanoid metabolism	6692	1	1	1	1	1	0	0	0
prostaglandin metabolism	6693	1	1	1	1	1	0	0	0
steroid biosynthesis	6694	0.821	1	0.66965	1	7	7	0	0
cholesterol biosynthesis	6695	0.638	1	0.3472	1	5	5	0	0
C21-steroid hormone biosynthesis	6700	0.345	1	0.40315	1	2	2	0	0
isoprenoid metabolism	6720	0.188	1	0.51125	1	3	3	0	0
aromatic compound metabolism	6725	0.808	1	0.43168	1	21	21	0	0
one-carbon compound metabolism	6730	1	1	1	1	1	0	0	0
coenzyme metabolism	6732	0.0624	1	0.72102	1	14	14	0	0
glutathione metabolism	6749	1	1	1	1	1	0	0	0
glutathione biosynthesis	6750	1	1	1	1	1	0	0	0
group transfer coenzyme metabolism	6752	0.191	1	0.50825	1	10	10	0	0
nucleoside phosphate metabolism	6753	0.252	1	0.54179	1	9	9	0	0
ATP biosynthesis	6754	0.252	1	0.54179	1	9	9	0	0
vitamin metabolism	6766	0.975	1	0.02648	1	4	4	0	0
water-soluble vitamin metabolism	6767	0.98	1	0.05981	1	3	3	0	0
fat-soluble vitamin metabolism	6775	1	1	1	1	1	0	0	0
vitamin A metabolism	6776	1	1	1	1	1	0	0	0
Mo-molybdopterin cofactor biosynthesis	6777	0.352	1	0.44425	1	2	2	0	0
porphyrin metabolism	6778	1	1	1	1	1	0	0	0
porphyrin biosynthesis	6779	1	1	1	1	1	0	0	0
heme biosynthesis	6783	1	1	1	1	1	0	0	0
sulfur metabolism	6790	0.256	1	0.87348	1	4	4	0	0
phosphorus metabolism	6793	0.335	0.79068	0.2106	0.76204	102	102	4	4
phosphate metabolism	6796	0.335	0.79068	0.2106	0.76204	102	102	4	4
oxygen and reactive oxygen species metabolism	6800	0.401	1	0.4278	1	16	16	0	0
superoxide metabolism	6801	0.16	1	0.82664	1	10	10	0	0
glutathione conjugation reaction	6803	0.98	1	0.1849	1	3	3	0	0
peroxidase reaction	6804	0.814	1	0.28004	1	3	3	0	0
xenobiotic metabolism	6805	0.929	1	0.57408	0.12696	5	5	20	1
nitrogen compound metabolism	6807	0.977	1	0.01523	0.66842	85	85	2	2
nitric oxide biosynthesis	6809	1	1	1	1	1	0	0	0
transport	6810	0.0164	0.29333	0.54057	0.99163	317	312	4	14
ion transport	6811	0.3	0.32864	0.65864	1	71	71	4	3
cation transport	6812	0.423	0.3469	0.73483	1	43	43	5	2
potassium ion transport	6813	0.947	1	0.12395	1	9	9	0	0
sodium ion transport	6814	0.692	0.15899	0.82044	1	6	6	17	1
calcium ion transport	6816	0.366	1	0.32337	1	4	4	0	0
hydrogen transport	6818	0.161	1	0.47299	1	27	27	0	0
anion transport	6820	0.38	0.59146	0.74904	1	31	31	3	1
chloride transport	6821	0.54	1	0.84725	1	12	12	0	0
zinc ion transport	6829	0.647	1	0.09087	1	2	2	0	0
small molecule transport	6832	0.874	1	0.33304	1	4	4	0	0
dicarboxylic acid transport	6835	1	1	1	1	1	0	0	0
neurotransmitter transport	6836	0.827	1	0.30447	1	2	2	0	0
amino acid transport	6865	1	1	1	1	1	0	0	0
lipid transport	6869	0.012	0.08293	0.99628	1	3	3	33	1
cell ion homeostasis	6873	0.111	1	0.82733	0.21684	9	9	11	1
calcium ion homeostasis	6874	0.256	1	0.5893	0.10292	4	4	25	1
metal ion homeostasis	6875	0.0692	1	0.76843	0.17312	7	7	14	1
copper ion homeostasis	6878	0.148	1	0.87437	1	2	2	0	0
intracellular protein transport	6886	0.219	0.43863	0.10595	1	20	20	5	1
exocytosis	6887	1	1	1	1	1	0	0	0
retrograde vesicle-mediated transport\, Golgi to ER	6890	1	1	1	1	1	0	0	0
post-Golgi vesicle-mediated transport	6892	1	1	1	1	1	0	0	0
endocytosis	6897	0.821	1	0.35472	1	6	6	0	0
vesicle docking during exocytosis	6904	1	1	1	1	1	0	0	0
phagocytosis	6909	0.821	1	0.35472	1	6	6	0	0
phagocytosis\, engulfment	6911	0.968	1	0.04229	1	3	3	0	0
nucleocytoplasmic transport	6913	0.71	1	0.14734	1	8	8	0	0
apoptosis	6915	0.222	0.90102	0.77171	0.88654	80	80	3	2
anti-apoptosis	6916	0.885	1	0.58466	1	17	17	0	0
induction of apoptosis	6917	0.501	1	0.70402	0.56929	31	31	3	1
caspase activation	6919	1	1	1	1	1	0	0	0
disassembly of cell structures during apoptosis	6921	0.288	1	0.50948	1	2	2	0	0
cell motility	6928	0.965	1	0.17418	1	18	18	0	0
chemotaxis	6935	0.62	1	0.46126	0.19527	8	8	13	1
muscle contraction	6936	0.0181	0.02358	0.50227	0.11645	22	22	23	5
regulation of muscle contraction	6937	0.22	0.08293	0.94782	1	3	3	33	1
smooth muscle contraction	6939	1	1	1	0.02679	1	0	100	1
striated muscle contraction	6941	0.142	0.10902	0.9935	1	4	4	25	1
regulation of striated muscle contraction	6942	0.22	0.08293	0.94782	1	3	3	33	1
membrane fusion	6944	0.665	1	0.48991	1	2	2	0	0
response to stress	6950	0.986	0.94918	0.00097	0.00649	103	102	9	9
defense response	6952	0.984	0.9725	3e-05	0.00018	189	187	9	17
acute-phase response	6953	1	1	1	1	1	0	0	0
inflammatory response	6954	0.884	0.5414	0.01028	0.00548	27	27	19	5
immune response	6955	0.984	0.96892	2e-05	0.00014	184	182	9	17
complement activation	6956	0.708	1	0.52454	1	12	12	0	0
complement activation\, alternative pathway	6957	0.304	1	0.79526	1	2	2	0	0
complement activation\, classical pathway	6958	0.738	1	0.29463	1	11	11	0	0
humoral immune response	6959	0.989	1	0.00318	0.17206	28	28	7	2
cellular defense response	6968	0.834	1	0.44137	0.17312	7	7	14	1
response to DNA damage stimulus	6974	0.829	1	0.3586	1	10	10	0	0
response to oxidative stress	6979	0.499	1	0.09837	1	6	6	0	0
redox signal response	6980	1	1	1	1	1	0	0	0
organelle organization and biogenesis	6996	0.0915	0.55546	0.95411	1	65	65	3	2
chromosome organization and biogenesis (sensu Eukaryota)	7001	0.0337	0.42218	0.98178	1	19	19	5	1
cytoskeleton organization and biogenesis	7010	0.173	1	0.88701	1	32	32	0	0
microtubule-based process	7017	0.488	1	0.58107	1	8	8	0	0
microtubule depolymerization	7019	1	1	1	1	1	0	0	0
tubulin folding	7021	1	1	1	1	1	0	0	0
chaperonin-mediated tubulin folding	7022	1	1	1	1	1	0	0	0
negative regulation of microtubule depolymerization	7026	1	1	1	1	1	0	0	0
cytoplasm organization and biogenesis	7028	0.166	1	0.74897	0.41916	20	20	5	1
peroxisome organization and biogenesis	7031	1	0.02844	1	1	1	0	100	1
intercellular junction assembly	7043	0.0192	1	0.44942	0.17312	7	7	14	1
ribosome biogenesis	7046	0.457	1	0.30574	1	13	13	0	0
oncogenesis	7048	0.169	1	0.9463	1	12	12	0	0
cell cycle	7049	0.663	0.82338	0.44197	0.80435	60	60	3	2
cell cycle arrest	7050	1	1	1	1	1	0	0	0
chromosome segregation	7059	1	1	1	1	1	0	0	0
mitosis	7067	0.249	0.29274	0.96574	1	12	12	8	1
regulation of mitosis	7088	1	1	1	1	1	0	0	0
mitotic spindle checkpoint	7094	1	1	1	1	1	0	0	0
invasive growth	7125	0.179	1	0.63928	1	4	4	0	0
meiosis	7126	0.988	1	0.0527	1	4	4	0	0
meiosis I	7127	1	1	1	1	1	0	0	0
synapsis	7129	1	1	1	1	1	0	0	0
meiotic recombination	7131	1	1	1	1	1	0	0	0
cell communication	7154	0.891	0.85402	0.14997	0.80613	382	375	4	16
cell adhesion	7155	0.898	0.90102	0.25326	0.16695	80	80	6	5
homophilic cell adhesion	7156	0.359	1	0.73784	1	4	4	0	0
heterophilic cell adhesion	7157	0.987	1	0.28631	0.19527	8	8	13	1
cell-matrix adhesion	7160	0.0863	1	0.96826	1	16	16	0	0
signal transduction	7165	0.969	0.98719	0.1369	0.47686	280	276	4	11
cell surface receptor linked signal transduction	7166	0.633	0.92789	0.15035	0.36938	149	148	5	7
enzyme linked receptor protein signaling pathway	7167	0.74	1	0.22016	1	25	25	0	0
transmembrane receptor protein tyrosine kinase signaling pathway	7169	0.669	1	0.43294	1	22	22	0	0
epidermal growth factor receptor signaling pathway	7173	1	1	1	1	1	0	0	0
regulation of epidermal growth factor receptor activity	7176	1	1	1	1	1	0	0	0
transmembrane receptor protein serine/threonine kinase signaling pathway	7178	0.785	1	0.26458	1	2	2	0	0
transforming growth factor beta receptor signaling pathway	7179	0.785	1	0.26458	1	2	2	0	0
transmembrane receptor protein tyrosine phosphatase signaling pathway	7185	1	1	1	1	1	0	0	0
G-protein coupled receptor protein signaling pathway	7186	0.92	0.94293	0.18703	0.12686	99	99	6	6
G-protein signaling\, coupled to cyclic nucleotide second messenger	7187	0.99	1	0.07913	0.06283	56	56	7	4
G-protein signaling\, coupled to cAMP nucleotide second messenger	7188	0.994	1	0.01645	0.11911	45	45	7	3
G-protein signaling\, adenylate cyclase activating pathway	7189	0.161	1	0.51765	1	3	3	0	0
G-protein signaling\, adenylate cyclase inhibiting pathway	7193	0.995	1	0.00176	0.09656	41	41	7	3
negative regulation of adenylate cyclase activity	7194	1	1	1	1	1	0	0	0
G-protein signaling\, coupled to cGMP nucleotide second messenger	7199	0.835	1	0.37477	1	2	2	0	0
G-protein signaling\, coupled to IP3 second messenger (phospholipase C activating)	7200	0.524	1	0.68414	1	6	6	0	0
elevation of cytosolic calcium ion concentration	7204	0.389	1	0.2924	0.05286	2	2	50	1
protein kinase C activation	7205	0.838	1	0.39051	1	5	5	0	0
glutamate signaling pathway	7215	1	1	1	1	1	0	0	0
tachykinin signaling pathway	7217	1	1	1	1	1	0	0	0
neuropeptide signaling pathway	7218	0.994	1	0.00185	0.12503	46	46	7	3
frizzled signaling pathway	7222	1	0.02844	1	1	1	0	100	1
frizzled-2 signaling pathway	7223	0.0789	1	0.80183	1	3	3	0	0
integrin-mediated signaling pathway	7229	0.0778	1	0.97579	1	12	12	0	0
intracellular signaling cascade	7242	0.833	0.89532	0.24891	0.14747	133	132	6	8
protein kinase cascade	7243	0.392	1	0.29618	1	5	5	0	0
I-kappaB kinase/NF-kappaB cascade	7249	0.761	1	0.25215	1	2	2	0	0
cytoplasmic sequestering of NF-kappaB	7253	1	1	1	1	1	0	0	0
activation of JNK activity	7257	0.135	1	0.55501	1	2	2	0	0
small GTPase mediated signal transduction	7264	0.222	1	0.74407	0.40316	19	19	5	1
Ras protein signal transduction	7265	1	1	1	1	1	0	0	0
Rho protein signal transduction	7266	0.13	1	0.99514	1	2	2	0	0
cell-cell signaling	7267	0.28	0.28957	0.85529	1	66	66	5	3
synaptic transmission	7268	0.0616	0.1481	0.921	1	24	24	8	2
neurotransmitter secretion	7269	1	1	1	1	1	0	0	0
nerve-nerve synaptic transmission	7270	0.378	1	0.92188	1	3	3	0	0
synaptic transmission\, cholinergic	7271	0.378	1	0.92188	1	3	3	0	0
ionic insulation of neurons by glial cells	7272	1	1	1	1	1	0	0	0
development	7275	0.529	0.82113	0.38166	0.90471	199	197	4	7
gametogenesis	7276	0.649	1	0.0751	1	8	8	0	0
germ cell development	7281	0.785	1	0.26458	1	2	2	0	0
spermatogenesis	7283	0.591	1	0.22749	1	5	5	0	0
spermatid development	7286	1	1	1	1	1	0	0	0
female gamete generation	7292	0.837	1	0.15295	1	3	3	0	0
oocyte construction	7308	0.785	1	0.26458	1	2	2	0	0
oocyte axis determination	7309	0.785	1	0.26458	1	2	2	0	0
fertilization (sensu Metazoa)	7338	0.549	0.18292	0.4646	1	7	7	14	1
embryogenesis and morphogenesis	7345	0.976	1	0.28051	1	5	5	0	0
pattern specification	7389	1	1	1	1	1	0	0	0
histogenesis and organogenesis	7397	1	1	1	1	1	0	0	0
ectoderm development	7398	0.55	0.35142	0.13062	0.33463	15	15	13	2
nervous system development	7399	0.265	0.70273	0.7914	0.68066	42	42	5	2
pan-neural process	7401	1	0.02844	1	1	1	0	100	1
neuroblast proliferation	7405	1	1	1	1	1	0	0	0
axonogenesis	7409	0.256	1	0.52549	1	3	3	0	0
axon guidance	7411	1	1	1	1	1	0	0	0
central nervous system development	7417	0.119	0.45461	0.95469	0.43474	21	21	10	2
brain development	7420	1	1	1	1	1	0	0	0
peripheral nervous system development	7422	1	1	1	1	1	0	0	0
mesoderm development	7498	0.306	1	0.61045	1	3	3	0	0
ectoderm and mesoderm interaction	7499	1	1	1	1	1	0	0	0
heart development	7507	0.066	0.08293	0.99922	1	3	3	33	1
lymph gland development	7515	1	1	1	1	1	0	0	0
muscle development	7517	0.2	0.31287	0.56749	1	13	13	8	1
striated muscle development	7519	0.322	1	0.56051	1	6	6	0	0
sex determination	7530	1	1	1	1	1	0	0	0
sex differentiation	7548	0.271	1	0.5972	1	5	5	0	0
pregnancy	7565	0.576	0.13436	0.49136	1	5	5	20	1
physiological process	7582	0.458	0.91216	0.00656	0.88382	1232	1160	4	55
response to nutrient	7584	0.784	0.68788	0.47871	1	83	83	2	2
respiratory gaseous exchange	7585	1	1	1	1	1	0	0	0
digestion	7586	0.114	1	0.2418	1	4	4	0	0
excretion	7588	0.484	1	0.71971	0.18172	29	29	7	2
fluid secretion	7589	1	1	1	1	1	0	0	0
lactation	7595	1	1	1	1	1	0	0	0
blood coagulation	7596	0.995	1	0.29724	0.01156	18	18	17	3
hemostasis	7599	0.995	1	0.29724	0.01156	18	18	17	3
sensory perception	7600	0.986	0.88223	0.0009	0.59326	74	74	4	3
visual perception	7601	0.785	1	0.01562	1	22	22	0	0
phototransduction	7602	0.953	1	0.37485	1	6	6	0	0
phototransduction\, visible light	7603	1	1	1	1	1	0	0	0
sensory perception of sound	7605	0.571	1	0.24944	1	6	6	0	0
sensory perception of chemical stimulus	7606	0.317	0.13436	0.58728	1	5	5	20	1
sensory perception of smell	7608	0.317	0.13436	0.58728	1	5	5	20	1
behavior	7610	0.546	1	0.42786	0.29748	13	13	8	1
learning and/or memory	7611	0.378	1	0.92188	1	3	3	0	0
memory	7613	0.378	1	0.92188	1	3	3	0	0
locomotory behavior	7626	0.475	1	0.74464	0.17312	7	7	14	1
feeding behavior	7631	0.488	1	0.1818	1	2	2	0	0
mechanosensory behavior	7638	1	1	1	1	1	0	0	0
circulation	8015	0.422	0.33242	0.8309	0.31631	14	14	14	2
regulation of heart contraction	8016	1	1	1	1	1	0	0	0
tRNA processing	8033	0.749	1	0.57649	1	3	3	0	0
establishment of blood-nerve barrier	8065	0.98	1	0.1849	1	3	3	0	0
protein localization	8104	0.509	0.36988	0.19832	1	16	16	6	1
metabolism	8152	0.53	0.94482	0.02812	0.97154	668	647	4	24
negative regulation of DNA replication	8156	1	1	1	1	1	0	0	0
steroid metabolism	8202	0.276	1	0.60163	1	12	12	0	0
cholesterol metabolism	8203	0.18	1	0.43054	1	4	4	0	0
C21-steroid hormone metabolism	8207	0.345	1	0.40315	1	2	2	0	0
protein amino acid alkylation	8213	1	1	1	1	1	0	0	0
blood pressure regulation	8217	0.292	0.27202	0.61825	0.25825	11	11	18	2
cell death	8219	0.267	0.90659	0.75096	0.89256	82	82	2	2
necrosis	8220	1	1	1	1	1	0	0	0
opsonization	8228	0.135	1	0.67439	1	2	2	0	0
sulfate transport	8272	0.385	1	0.54785	1	15	15	0	0
regulation of G-protein coupled receptor protein signaling pathway	8277	0.946	1	0.17999	1	7	7	0	0
cell proliferation	8283	0.762	0.7112	0.37782	1	43	43	2	1
positive regulation of cell proliferation	8284	0.0898	1	0.35203	1	10	10	0	0
negative regulation of cell proliferation	8285	0.746	1	0.31339	1	8	8	0	0
insulin receptor signaling pathway	8286	1	1	1	1	1	0	0	0
spermidine biosynthesis	8295	0.993	1	0.01068	0.40771	52	52	4	2
isoprenoid biosynthesis	8299	0.188	1	0.51125	1	3	3	0	0
regulation of cell shape	8360	0.171	1	0.89583	1	2	2	0	0
regulation of cell size	8361	0.644	1	0.08885	1	4	4	0	0
nerve ensheathment	8366	0.153	1	0.74423	1	2	2	0	0
obsolete biological process	8371	0.596	0.39808	0.35144	1	48	48	4	2
RNA splicing	8380	0.957	1	0.58753	1	3	3	0	0
gonad development	8406	0.68	1	0.23905	1	3	3	0	0
epidermis development	8544	0.505	0.33242	0.23868	0.31631	14	14	14	2
male gonad development	8584	0.68	1	0.23905	1	3	3	0	0
lipid biosynthesis	8610	0.866	1	0.31615	1	13	13	0	0
induction of apoptosis by extracellular signals	8624	0.837	1	0.58385	1	2	2	0	0
DNA damage response\, signal transduction resulting in induction of apoptosis	8630	1	1	1	1	1	0	0	0
apoptotic program	8632	0.0396	1	0.8604	1	4	4	0	0
caspase activation via cytochrome c	8635	1	1	1	1	1	0	0	0
carbohydrate transport	8643	0.598	1	0.3262	1	4	4	0	0
phospholipid biosynthesis	8654	1	1	1	1	1	0	0	0
catabolism	9056	0.596	0.3469	0.76991	1	43	43	5	2
macromolecule catabolism	9057	0.201	0.22014	0.96435	1	31	31	6	2
biosynthesis	9058	0.0758	0.84718	0.78323	1	65	65	2	1
macromolecule biosynthesis	9059	0.475	0.68504	0.62053	1	40	40	3	1
aerobic respiration	9060	0.0733	1	0.54004	1	3	3	0	0
lipopolysaccharide biosynthesis	9103	1	1	1	1	1	0	0	0
coenzyme biosynthesis	9108	0.229	1	0.42805	1	3	3	0	0
nucleoside metabolism	9116	0.221	1	0.97357	1	6	6	0	0
nucleotide metabolism	9117	0.629	1	0.51832	1	8	8	0	0
nucleoside diphosphate metabolism	9132	1	1	1	1	1	0	0	0
nucleoside triphosphate metabolism	9141	1	1	1	1	1	0	0	0
nucleoside triphosphate biosynthesis	9142	1	1	1	1	1	0	0	0
nucleotide biosynthesis	9165	0.197	1	0.82589	1	2	2	0	0
purine ribonucleoside monophosphate biosynthesis	9168	0.68	1	0.20801	1	3	3	0	0
deoxyribonucleoside diphosphate metabolism	9186	1	1	1	1	1	0	0	0
pyrimidine ribonucleotide biosynthesis	9220	1	1	1	1	1	0	0	0
peptidoglycan catabolism	9253	0.978	1	0.0107	1	2	2	0	0
deoxyribonucleotide metabolism	9262	1	1	1	1	1	0	0	0
response to temperature stimulus	9266	0.552	1	0.41418	1	2	2	0	0
response to pH	9268	1	1	1	1	1	0	0	0
amine metabolism	9308	0.442	1	0.1545	1	6	6	0	0
oligosaccharide metabolism	9311	1	1	1	1	1	0	0	0
oligosaccharide biosynthesis	9312	1	1	1	1	1	0	0	0
response to radiation	9314	0.946	1	0.24217	1	7	7	0	0
drug resistance	9315	1	0.02844	1	1	1	0	100	1
phospholipid catabolism	9395	1	1	1	1	1	0	0	0
nitrogen fixation	9399	1	1	1	1	1	0	0	0
phosphoenolpyruvate-dependent sugar phosphotransferase system	9401	0.189	1	0.41942	1	3	3	0	0
pathogenesis	9405	0.789	1	0.15393	1	7	7	0	0
response to heat	9408	1	1	1	1	1	0	0	0
response to xenobiotic stimulus	9410	0.929	1	0.57408	0.12696	5	5	20	1
response to UV	9411	1	1	1	1	1	0	0	0
response to light stimulus	9416	0.946	1	0.24217	1	7	7	0	0
carnitine metabolism	9437	0.98	1	0.05981	1	3	3	0	0
putrescine biosynthesis	9446	0.599	1	0.54406	1	8	8	0	0
RNA modification	9451	0.223	1	0.386	1	2	2	0	0
fertilization	9566	0.549	0.18292	0.4646	1	7	7	14	1
detection of external stimulus	9581	0.933	1	0.04565	1	9	9	0	0
detection of abiotic stimulus	9582	0.953	1	0.37485	1	6	6	0	0
detection of light stimulus	9583	0.96	1	0.11244	1	5	5	0	0
rhodopsin mediated phototransduction	9586	0.975	1	0.1622	1	3	3	0	0
detection of biotic stimulus	9595	0.969	1	0.02071	1	3	3	0	0
response to external stimulus	9605	0.989	0.76862	0.03534	0.08527	141	140	7	10
response to biotic stimulus	9607	0.984	0.97569	0.0002	0.00024	194	192	9	17
response to wounding	9611	0.924	1	0.41248	0.01552	20	20	15	3
response to mechanical stimulus	9612	1	1	1	1	1	0	0	0
response to pest\, pathogen or parasite	9613	0.0105	1	0.96154	1	10	10	0	0
response to virus	9615	0.0212	1	0.99078	1	2	2	0	0
response to bacteria	9617	0.952	1	0.29054	1	5	5	0	0
response to pathogenic bacteria	9618	1	1	1	1	1	0	0	0
response to fungi	9620	1	1	1	1	1	0	0	0
response to abiotic stimulus	9628	0.656	0.81224	0.35485	0.78483	107	106	4	4
heavy metal sensitivity/resistance	9634	1	1	1	1	1	0	0	0
response to toxin	9636	0.339	1	0.74463	1	4	4	0	0
morphogenesis	9653	0.382	0.63606	0.31947	1	35	35	3	1
response to endogenous stimulus	9719	0.988	1	0.12562	1	4	4	0	0
organ morphogenesis	9887	0.441	0.22875	0.79173	1	9	9	11	1
tissue development	9888	0.758	0.45461	0.64857	0.43474	21	21	10	2
regulation of biosynthesis	9889	0.918	1	0.40709	1	2	2	0	0
negative regulation of metabolism	9892	0.416	0.08293	0.9773	1	3	3	33	1
epidermal cell differentiation	9913	0.173	0.05608	0.99946	1	2	2	50	1
regulation of signal transduction	9966	0.893	1	0.12292	1	9	9	0	0
cellular process	9987	0.4	0.81158	0.04066	0.95762	1175	1110	4	52
response to extracellular stimulus	9991	0.784	0.68788	0.47871	1	83	83	2	2
response to organic substance	10033	1	1	1	1	1	0	0	0
response to inorganic substance	10035	1	1	1	1	1	0	0	0
response to metal ion	10038	1	1	1	1	1	0	0	0
programmed cell death	12501	0.274	0.90384	0.76134	0.88959	81	81	2	2
induction of programmed cell death	12502	0.398	1	0.72769	0.53268	28	28	4	1
protein transport	15031	0.446	0.35142	0.24725	1	15	15	7	1
monovalent inorganic cation transport	15672	0.843	0.29274	0.1526	1	12	12	8	1
di-\, tri-valent inorganic cation transport	15674	0.366	1	0.32337	1	4	4	0	0
inorganic anion transport	15698	0.569	1	0.58431	1	28	28	0	0
bicarbonate transport	15701	1	1	1	1	1	0	0	0
organic anion transport	15711	1	1	1	1	1	0	0	0
monocarboxylic acid transport	15718	0.836	1	0.36052	1	2	2	0	0
mevalonate transport	15728	1	1	1	1	1	0	0	0
nucleotide-sugar transport	15780	1	1	1	1	1	0	0	0
pyrimidine nucleotide-sugar transport	15781	1	1	1	1	1	0	0	0
UDP-N-acetylglucosamine transport	15788	1	1	1	1	1	0	0	0
amine transport	15837	1	1	1	1	1	0	0	0
organic acid transport	15849	0.501	1	0.39553	1	4	4	0	0
thiamin transport	15888	0.985	1	0.42622	1	3	3	0	0
fatty acid transport	15908	1	0.02844	1	1	1	0	100	1
long-chain fatty acid transport	15909	1	0.02844	1	1	1	0	100	1
peroxisomal long-chain fatty acid import	15910	1	0.02844	1	1	1	0	100	1
nucleobase\, nucleoside\, nucleotide and nucleic acid transport	15931	0.655	1	0.20679	1	2	2	0	0
coenzyme A biosynthesis	15937	1	1	1	1	1	0	0	0
energy derivation by oxidation of organic compounds	15980	0.0733	1	0.54004	1	3	3	0	0
ATP hydrolysis coupled proton transport	15991	0.65	1	0.68836	1	2	2	0	0
proton transport	15992	0.15	1	0.67183	1	19	19	0	0
viral life cycle	16032	1	1	1	1	1	0	0	0
lipid catabolism	16042	0.933	1	0.055	1	11	11	0	0
cell organization and biogenesis	16043	0.136	0.87155	0.89022	0.855	71	71	3	2
membrane organization and biogenesis	16044	0.665	1	0.48991	1	2	2	0	0
detection of bacteria	16045	0.969	1	0.02071	1	3	3	0	0
cell growth	16049	0.785	1	0.26458	1	2	2	0	0
Wnt receptor signaling pathway	16055	0.0438	0.18292	0.99832	1	7	7	14	1
humoral defense mechanism (sensu Vertebrata)	16064	0.586	1	0.31432	1	2	2	0	0
RNA metabolism	16070	0.655	1	0.26425	1	23	23	0	0
sterol biosynthesis	16126	1	1	1	1	1	0	0	0
vesicle-mediated transport	16192	0.613	1	0.73301	1	10	10	0	0
death	16265	0.229	0.90102	0.77171	0.88654	80	80	3	2
cytokinesis	16288	0.786	1	0.61996	1	3	3	0	0
cell-cell adhesion	16337	0.744	1	0.37776	0.05269	14	14	14	2
negative regulation of transcription	16481	0.416	0.08293	0.9773	1	3	3	33	1
chromatin modification	16568	0.139	0.05608	0.99819	1	2	2	50	1
histone deacetylation	16575	1	1	1	1	1	0	0	0
cell wall catabolism	16998	1	1	1	1	1	0	0	0
negative regulation of protein biosynthesis	17148	0.959	1	0.02675	1	3	3	0	0
peptidyl-diphthamide metabolism	17182	0.266	1	0.7476	1	4	4	0	0
peptidyl-diphthamide biosynthesis from peptidyl-histidine	17183	0.266	1	0.7476	1	4	4	0	0
peptidyl-serine phosphorylation	18105	1	1	1	1	1	0	0	0
protein amino acid palmitoylation	18318	1	1	1	1	1	0	0	0
mitochondrial rRNA export from mitochondrion	19090	1	1	1	1	1	0	0	0
mitochondrial RNA localization	19093	1	1	1	1	1	0	0	0
regulation of nucleobase\, nucleoside\, nucleotide and nucleic acid metabolism	19219	1	1	1	1	1	0	0	0
transmission of nerve impulse	19226	0.0756	0.13823	0.96594	1	23	23	9	2
cysteine biosynthesis	19344	0.299	1	0.49172	1	2	2	0	0
protein metabolism	19538	0.0266	0.87991	0.24993	0.96853	127	126	2	3
cell homeostasis	19725	0.063	1	0.84847	0.23782	10	10	10	1
antimicrobial humoral response (sensu Vertebrata)	19735	0.994	1	0.00014	0.0671	16	16	13	2
carboxylic acid metabolism	19752	0.735	1	0.05338	1	6	6	0	0
cytolysis	19835	1	1	1	1	1	0	0	0
antigen presentation	19882	0.756	1	0.06421	1	2	2	0	0
antigen presentation\, endogenous antigen	19883	0.756	1	0.06421	1	2	2	0	0
sexual reproduction	19953	0.895	0.31287	0.38848	1	13	13	8	1
metal ion transport	30001	0.647	1	0.09087	1	2	2	0	0
cation homeostasis	30003	0.0692	1	0.66547	1	7	7	0	0
monovalent inorganic cation homeostasis	30004	0.65	1	0.68836	1	2	2	0	0
actin filament-based process	30029	0.275	1	0.86831	1	20	20	0	0
actin cytoskeleton organization and biogenesis	30036	0.275	1	0.86831	1	20	20	0	0
vesicle transport along actin filament	30050	1	1	1	1	1	0	0	0
hemopoiesis	30097	0.643	1	0.42758	1	5	5	0	0
myeloid cell differentiation	30099	0.438	1	0.77699	1	4	4	0	0
regulation of Wnt receptor signaling pathway	30111	1	1	1	1	1	0	0	0
diuresis	30146	1	1	1	0.02679	1	0	100	1
natriuresis	30147	1	1	1	0.02679	1	0	100	1
cell differentiation	30154	0.0279	0.43863	0.95026	0.41916	20	20	10	2
neuron differentiation	30182	0.153	1	0.74423	1	2	2	0	0
B cell differentiation	30183	1	1	1	1	1	0	0	0
extracellular matrix organization and biogenesis	30198	1	1	1	1	1	0	0	0
glycosaminoglycan metabolism	30203	1	1	1	1	1	0	0	0
keratinocyte differentiation	30216	0.354	0.10902	0.74713	1	4	4	25	1
erythrocyte differentiation	30218	1	1	1	1	1	0	0	0
monocyte differentiation	30224	0.811	1	0.68896	1	3	3	0	0
macrophage differentiation	30225	0.918	1	0.1975	1	2	2	0	0
regulation of ossification	30278	1	1	1	1	1	0	0	0
bone mineralization	30282	1	1	1	1	1	0	0	0
sperm motility	30317	0.676	1	0.7203	1	3	3	0	0
regulation of bone mineralization	30500	1	1	1	1	1	0	0	0
regulation of cell redox homeostasis	30503	1	1	1	1	1	0	0	0
immune cell chemotaxis	30595	1	1	1	1	1	0	0	0
hydrogen ion homeostasis	30641	0.65	1	0.68836	1	2	2	0	0
biomineral formation	31214	0.265	1	0.87058	1	2	2	0	0
cell-substrate adhesion	31589	0.0863	1	0.96826	1	16	16	0	0
growth	40007	0.481	1	0.3823	1	7	7	0	0
regulation of growth	40008	1	1	1	1	1	0	0	0
regulation of growth rate	40009	1	1	1	1	1	0	0	0
positive regulation of growth rate	40010	1	1	1	1	1	0	0	0
locomotion	40011	0.952	1	0.13606	1	16	16	0	0
regulation of gene expression\, epigenetic	40029	0.802	1	0.41392	1	2	2	0	0
regulation of protein activity\, epigenetic	40030	1	1	1	1	1	0	0	0
wound healing	42060	0.995	1	0.29724	0.01156	18	18	17	3
T-helper 2 type immune response	42092	1	1	1	1	1	0	0	0
B cell proliferation	42100	1	1	1	1	1	0	0	0
B cell activation	42113	1	1	1	0.02679	1	0	100	1
regulation of cell proliferation	42127	0.248	1	0.34205	1	17	17	0	0
negative regulation of T cell proliferation	42130	1	1	1	1	1	0	0	0
response to chemical stimulus	42221	0.474	1	0.62879	0.0671	16	16	13	2
ribosome biogenesis and assembly	42254	0.91	1	0.29456	1	6	6	0	0
DNA protection	42262	1	1	1	1	1	0	0	0
taxis	42330	0.475	1	0.74464	0.17312	7	7	14	1
odontogenesis	42476	1	1	1	1	1	0	0	0
positive regulation of tyrosine phosphorylation of Stat3 protein	42517	0.173	0.05608	0.99946	1	2	2	50	1
response to hydrogen peroxide	42542	1	1	1	1	1	0	0	0
neuron maturation	42551	0.153	1	0.74423	1	2	2	0	0
homeostasis	42592	0.202	1	0.41418	1	2	2	0	0
protein ubiquitination during ubiquitin-dependent protein catabolism	42787	1	1	1	1	1	0	0	0
response to pathogen	42828	0.304	1	0.30831	1	2	2	0	0
defense response to pathogen	42829	1	1	1	1	1	0	0	0
extracellular structure organization and biogenesis	43062	1	1	1	1	1	0	0	0
negative regulation of physiological process	43118	0.415	1	0.64465	0.65351	39	39	3	1
positive regulation of physiological process	43119	0.425	1	0.15322	1	12	12	0	0
macromolecule metabolism	43170	0.581	0.82761	0.43814	0.98614	157	156	3	4
biopolymer metabolism	43283	0.706	1	0.17764	0.56929	31	31	3	1
regulation of kinase activity	43549	0.729	1	0.49028	1	4	4	0	0
cellular metabolism	44237	0.114	0.52769	0.20537	0.94322	169	168	4	7
primary metabolism	44238	0.415	0.35209	0.56723	1	74	74	4	3
cellular catabolism	44248	1	1	1	1	1	0	0	0
symbiosis\, encompassing mutualism through parasitism	44403	0.789	1	0.15393	1	7	7	0	0
interspecies interaction between organisms	44419	0.789	1	0.15393	1	7	7	0	0
negative regulation of nitric oxide biosynthesis	45019	1	1	1	1	1	0	0	0
secretory pathway	45045	0.501	1	0.70377	1	3	3	0	0
T cell selection	45058	0.756	1	0.06421	1	2	2	0	0
negative regulation of interferon-gamma biosynthesis	45077	1	1	1	1	1	0	0	0
innate immune response	45087	0.969	1	0.02071	1	3	3	0	0
positive regulation of innate immune response	45089	0.756	1	0.06421	1	2	2	0	0
regulation of bone resorption	45124	1	1	1	1	1	0	0	0
development of primary sexual characteristics	45137	0.68	1	0.23905	1	3	3	0	0
establishment of protein localization	45184	0.669	1	0.08465	1	11	11	0	0
regulation of isotype switching	45191	1	1	1	1	1	0	0	0
immune cell activation	45321	1	1	1	0.02679	1	0	100	1
negative regulation of MHC class II biosynthesis	45347	1	1	1	1	1	0	0	0
negative regulation of interferon-alpha biosynthesis	45355	1	1	1	1	1	0	0	0
regulation of transcription	45449	1	1	1	1	1	0	0	0
bone resorption	45453	1	1	1	1	1	0	0	0
cell redox homeostasis	45454	1	1	1	1	1	0	0	0
regulation of cell differentiation	45595	0.173	0.05608	0.99946	1	2	2	50	1
positive regulation of cell differentiation	45597	0.173	0.05608	0.99946	1	2	2	50	1
positive regulation of epidermal cell differentiation	45606	0.173	0.05608	0.99946	1	2	2	50	1
positive regulation of keratinocyte differentiation	45618	0.173	0.05608	0.99946	1	2	2	50	1
regulation of osteoclast differentiation	45670	1	1	1	1	1	0	0	0
negative regulation of progression through cell cycle	45786	0.256	1	0.6963	0.58084	32	32	3	1
regulation of protein kinase activity	45859	0.729	1	0.49028	1	4	4	0	0
positive regulation of growth	45927	1	1	1	1	1	0	0	0
bone remodeling	46849	0.265	1	0.87058	1	2	2	0	0
regulation of bone remodeling	46850	1	1	1	1	1	0	0	0
secretion	46903	0.0992	1	0.77976	1	2	2	0	0
carboxylic acid transport	46942	0.501	1	0.39553	1	4	4	0	0
antigen presentation\, endogenous peptide antigen	48004	0.756	1	0.06421	1	2	2	0	0
antigen presentation\, endogenous lipid antigen	48006	0.756	1	0.06421	1	2	2	0	0
positive regulation of fibroblast proliferation	48146	0.381	1	0.21278	1	2	2	0	0
male gamete generation	48232	0.591	1	0.22749	1	5	5	0	0
sperm capacitation	48240	1	1	1	1	1	0	0	0
organ development	48513	0.316	0.26253	0.93782	1	35	35	6	2
positive regulation of biological process	48518	0.116	1	0.55647	1	9	9	0	0
negative regulation of biological process	48519	0.449	1	0.65178	0.64395	38	38	3	1
hemopoietic or lymphoid organ development	48534	0.886	1	0.10121	1	3	3	0	0
reproductive organismal physiological process	48609	0.576	0.13436	0.49136	1	5	5	20	1
neurogenesis	48699	1	1	1	1	1	0	0	0
system development	48731	0.411	0.64643	0.74193	0.62405	36	36	6	2
tissue remodeling	48771	1	1	1	1	1	0	0	0
regulation of inflammatory response	50727	0.173	0.05608	0.99946	1	2	2	50	1
regulation of biological process	50789	0.215	0.48522	0.43764	1	23	23	4	1
regulation of physiological process	50791	0.447	0.42218	0.11016	1	19	19	5	1
regulation of cellular process	50794	0.702	1	0.08758	1	16	16	0	0
organismal physiological process	50874	0.92	0.47394	0.00497	0.01179	263	260	8	22
cellular physiological process	50875	0.325	0.59956	0.67363	0.99951	367	361	3	12
reproductive physiological process	50876	0.576	0.13436	0.49136	1	5	5	20	1
neurophysiological process	50877	0.986	0.88223	0.0009	0.59326	74	74	4	3
regulation of body fluids	50878	0.865	1	0.31109	0.05286	2	2	50	1
response to stimulus	50896	0.982	0.94509	3e-05	0.01301	214	212	7	15
sensory perception of light stimulus	50953	0.785	1	0.01562	1	22	22	0	0
sensory perception of mechanical stimulus	50954	0.571	1	0.24944	1	6	6	0	0
localization	51179	0.118	0.43112	0.84837	0.99747	219	217	4	8
vitamin transport	51180	0.985	1	0.42622	1	3	3	0	0
cartilage development	51216	1	1	1	1	1	0	0	0
establishment of localization	51234	0.184	0.52463	0.71626	0.99617	204	202	3	7
regulation of organismal physiological process	51239	1	1	1	1	1	0	0	0
chromosome organization and biogenesis	51276	0.0553	1	0.88668	1	10	10	0	0
cell division	51301	0.143	1	0.31153	1	7	7	0	0
meiotic cell cycle	51321	0.988	1	0.0527	1	4	4	0	0
interaction between organisms	51704	0.868	0.29274	0.22531	1	12	12	8	1
response to other organism	51707	0.00341	1	0.96869	1	8	8	0	0
