# Supplementary material for: Identifying Alternative Hyper-Splicing Signatures in MG-Thymoma by Exon Arrays
Source: PLoS One. 2008 Jun 11;3(6):e2392. doi: 10.1371/journal.pone.0002392 (PMC2409220; doi:10.1371/journal.pone.0002392)
Supplement: Table S4 — Samples Description of MG-Thymoma and Healthy Thymus. Detailed description of the MG-thymoma and healthy thymus data set. (0.03 MB XLS) [file pone.0002392.s017.xls]

## Sheet: samples_description
Table S4
Chip name	Content	Gender	Age	Th classification
A11	MG-thymoma MG	M	44	Type B2 Epithelial differentiation cortical
A12	MG-thymoma MG	F	53	Type B2 Epithelial differentiation cortical
A13	Healthy thymus	F	46
A14	Healthy thymus	M	43
All RNA samples were extracted from frozen thymus samples
