# Supplementary material for: Identifying Alternative Hyper-Splicing Signatures in MG-Thymoma by Exon Arrays
Source: PLoS One. 2008 Jun 11;3(6):e2392. doi: 10.1371/journal.pone.0002392 (PMC2409220; doi:10.1371/journal.pone.0002392)
Supplement: Table S5 — PCR Primers for ACHE New Exon. PCR primers design obtained from Primer3 software (www.frodo.wi.mit.edu/) and were used for both gel electrophoration of RT-PCR and for Real-Time RT-PCR. (0.03 MB XLS) [file pone.0002392.s018.xls]

## Sheet: ACHE Primers
Table S5
Primer sequences employed for Real Time and RT-PCR of the human ACHE new exon
Genomic Region	Forward Primer	Position	Reverse Primer	Position
Intron 3-4	CACTGGTGGGAATGACACAG	3552-3572	CGGCTGATGAGAGACTCGTT	4248-4268
